# Supplementary material for: Identification of candidate genes that specifically regulate subcutaneous and intramuscular fat deposition using transcriptomic and proteomic profiles in Dingyuan pigs
Source: Sci Rep. 2022 Feb 18;12:2844. doi: 10.1038/s41598-022-06868-3 (PMC8857214; doi:10.1038/s41598-022-06868-3)
Supplement: Supplementary file 2 — Supplementary Table S1. [file 41598_2022_6868_MOESM2_ESM.xlsx]

## Sheet: Table S1
Table S1. Summary of sequencing reads aligned with the sus scrofa.
Sample	Raw reads	Clean reads	Raw Bases Number	Clean Reads Rate(%)	Clean Bases Number	Q30 (%)	mapping rate rate
LBF1	70102442	66893470	10515366300	95.42	10034020500	93.91	0.961
LBF2	71750604	68591870	10762590600	95.6	10288780500	93.69	0.957
LBF3	91183736	88983016	13677560400	97.59	13347452400	93.98	0.9597
HBF1	80779592	76161940	12116938800	94.28	11424291000	93.71	0.9576
HBF2	76278724	73591732	11441808600	96.48	11038759800	93.75	0.9537
HBF3	68327560	65310700	10249134000	95.58	9796605000	93.25	0.9566
HIMF1	74697922	72451896	10569795000	95.48	10092002700	93.63	0.9625
HIMF2	74599196	72485554	11189879400	97.17	10872833100	93.25	0.9642
HIMF3	72150264	69334432	10822539600	96.1	10400164800	93.69	0.9643
LIMF1	78512256	76114494	11776838400	96.95	11417174100	94.08	0.9655
LIMF2	70465300	67280018	10569795000	95.48	10092002700	93.88	0.9632
LIMF3	108606578	105539866	16290986700	97.18	15830979900	94.07	0.9666
