# Supplementary material for: Identification of candidate genes that specifically regulate subcutaneous and intramuscular fat deposition using transcriptomic and proteomic profiles in Dingyuan pigs
Source: Sci Rep. 2022 Feb 18;12:2844. doi: 10.1038/s41598-022-06868-3 (PMC8857214; doi:10.1038/s41598-022-06868-3)
Supplement: Supplementary file 3 — Supplementary Table S2. [file 41598_2022_6868_MOESM3_ESM.xlsx]

## Sheet: Sheet1
Table S2. 191 DEGs between HBF and LBF.
Gene_id	Gene_name	Log2FoldChange	P-value	FDR	UP/DOWN regulate
ENSSSCG00000018214	ssc-mir-24-1	5.68625	5.47e-06	0.00084635	UP
ENSSSCG00000001682	DLK2	5.02606	3.01e-12	5.7e-09	UP
ENSSSCG00000029449	PRG4	3.61705	6.01e-12	9.12e-09	UP
ENSSSCG00000036566	LY6G6C	3.23137	2.66e-05	0.00254063	UP
ENSSSCG00000049255		3.03932	2.97e-06	0.000520057	UP
ENSSSCG00000033688	ZDHHC22	3.02322	2.08e-05	0.00215825	UP
ENSSSCG00000044472	COL19A1	2.95493	0.000161227	0.0093728	UP
ENSSSCG00000040636	KRT80	2.91917	1.04e-08	5.85e-06	UP
ENSSSCG00000004676	DUOXA2	2.8842	8.88e-05	0.0061548	UP
ENSSSCG00000024678	MEGF6	2.6485	0.00011343	0.00735503	UP
ENSSSCG00000010165		2.59989	6.06e-09	3.53e-06	UP
ENSSSCG00000016900	ESM1	2.577	1.46e-06	0.00030844	UP
ENSSSCG00000003470	FAM131C	2.47834	3.16e-11	3.42e-08	UP
ENSSSCG00000039966	NXPH4	2.15653	7.05e-08	2.89e-05	UP
ENSSSCG00000032282	ACP5	2.07205	0.000117453	0.00751948	UP
ENSSSCG00000038610	INHBB	1.95965	1.25e-05	0.00151369	UP
ENSSSCG00000049481		1.95397	2.08e-11	2.42e-08	UP
ENSSSCG00000038508	SPTBN2	1.92523	5.28e-08	2.23e-05	UP
ENSSSCG00000013766	IL27RA	1.90557	7.99e-05	0.00563899	UP
ENSSSCG00000003079	PVR	1.81125	7.51e-07	0.000180912	UP
ENSSSCG00000032343	CCL4	1.79266	5.67e-06	0.000861018	UP
ENSSSCG00000013909	CRLF1	1.78214	9.21e-07	0.000218243	UP
ENSSSCG00000048443	APLN	1.74459	3.23e-05	0.00295329	UP
ENSSSCG00000039419	SLCO4A1	1.73452	5.43e-12	9.12e-09	UP
ENSSSCG00000010948	CTSL	1.69868	1.43e-05	0.00164421	UP
ENSSSCG00000013273	CHST1	1.65271	4.9e-05	0.00406686	UP
ENSSSCG00000025698	SERPINE1	1.63599	3.41e-05	0.00308404	UP
ENSSSCG00000010046	GNAZ	1.59234	0.000171472	0.00985508	UP
ENSSSCG00000008240		1.56943	1.43e-07	5.04e-05	UP
ENSSSCG00000021597	PHLDA2	1.56512	5.4e-05	0.00435578	UP
ENSSSCG00000026042	ULBP1	1.5569	0.000125413	0.00780135	UP
ENSSSCG00000012026	ADAMTS1	1.50917	9.45e-06	0.0012251	UP
ENSSSCG00000024975	NR5A2	1.49789	9.21e-06	0.00121575	UP
ENSSSCG00000032996	SLC7A5	1.47065	1.96e-05	0.00211334	UP
ENSSSCG00000014833	UCP2	1.4453	2.98e-05	0.00274453	UP
ENSSSCG00000037184	GPR4	1.44194	0.000101239	0.00676699	UP
ENSSSCG00000006288	SELP	1.42407	3.61e-06	0.000609197	UP
ENSSSCG00000000521	PHLDA1	1.4176	1.02e-06	0.000231126	UP
ENSSSCG00000038911	KLF2	1.41477	1.58e-07	5.45e-05	UP
ENSSSCG00000004192	CCN2	1.40772	6.08e-07	0.00015125	UP
ENSSSCG00000000769	BID	1.39767	5.13e-06	0.00081098	UP
ENSSSCG00000004755	DLL4	1.39638	0.000105365	0.00695087	UP
ENSSSCG00000006696	GJA5	1.39228	1.73e-05	0.00191433	UP
ENSSSCG00000007585	ACTB	1.39054	9.17e-11	8.61e-08	UP
ENSSSCG00000032181		1.37012	1.97e-06	0.000380663	UP
ENSSSCG00000037900	CCND1	1.35859	6.84e-06	0.00100187	UP
ENSSSCG00000001539	PPARD	1.30507	3.18e-06	0.000547519	UP
ENSSSCG00000034615	TNFAIP8L1	1.25707	1.56e-05	0.00176027	UP
ENSSSCG00000015753	ANGPT2	1.23376	7.92e-05	0.00561504	UP
ENSSSCG00000003973	CTPS1	1.22978	2.19e-05	0.00226041	UP
ENSSSCG00000005358	SHB	1.21406	5.27e-06	0.000823686	UP
ENSSSCG00000008593	KLHL29	1.21185	5.11e-08	2.21e-05	UP
ENSSSCG00000015073	TAGLN	1.1906	2.79e-05	0.00259317	UP
ENSSSCG00000007133	ACSS1	1.15121	9.45e-05	0.00640616	UP
ENSSSCG00000031074	FAM110D	1.1311	0.000166044	0.00961598	UP
ENSSSCG00000000148	LOC106510284	1.10013	0.000133779	0.00818477	UP
ENSSSCG00000024917		1.08882	7.92e-08	3.1e-05	UP
ENSSSCG00000013073	FADS3	1.07597	5.62e-05	0.00446138	UP
ENSSSCG00000023662	CHST3	1.0672	0.000159943	0.0093339	UP
ENSSSCG00000038963	PRKX	1.05717	2.59e-05	0.00251657	UP
ENSSSCG00000031493	CYBA	1.02772	0.00010336	0.00684842	UP
ENSSSCG00000010084	SDF2L1	1.02632	6.69e-05	0.00495414	UP
ENSSSCG00000001252	UBD	1.02161	8.67e-06	0.00118055	UP
ENSSSCG00000040631	LPL	-1.00349	2.03e-05	0.00213903	DOWN
ENSSSCG00000009522	PCCA	-1.00447	1.71e-07	5.63e-05	DOWN
ENSSSCG00000017415	TTC25	-1.01755	9.75e-06	0.00125343	DOWN
ENSSSCG00000000576	LDHB	-1.0182	4.2e-10	3.04e-07	DOWN
ENSSSCG00000026153	ACAT1	-1.0196	2.27e-07	7.05e-05	DOWN
ENSSSCG00000006866	DBT	-1.03976	0.000173165	0.00987756	DOWN
ENSSSCG00000040461	CDKN1C	-1.05508	9.7e-05	0.00651226	DOWN
ENSSSCG00000021408	TKT	-1.05613	2.98e-06	0.000520057	DOWN
ENSSSCG00000038842	PCDH9	-1.07668	0.00013185	0.00813237	DOWN
ENSSSCG00000038394	PAIP2B	-1.07769	3.74e-11	3.78e-08	DOWN
ENSSSCG00000005467	HSDL2	-1.09889	5.31e-05	0.00433465	DOWN
ENSSSCG00000017792	CORO6	-1.11531	4.82e-05	0.00404256	DOWN
ENSSSCG00000011881	IQCB1	-1.11806	4.9e-05	0.00406686	DOWN
ENSSSCG00000009281	SGCG	-1.12081	8.66e-06	0.00118055	DOWN
ENSSSCG00000000133	TST	-1.13271	5.06e-05	0.00414796	DOWN
ENSSSCG00000004454	ME1	-1.1335	6.62e-05	0.00492132	DOWN
ENSSSCG00000015522	ANGPTL1	-1.14005	9.45e-05	0.00640616	DOWN
ENSSSCG00000009851	PEBP1	-1.14755	1.5e-06	0.000310924	DOWN
ENSSSCG00000013729	GCDH	-1.1676	1.66e-11	2.19e-08	DOWN
ENSSSCG00000017604	HLF	-1.16896	3.51e-07	9.85e-05	DOWN
ENSSSCG00000016971	MCCC2	-1.17554	6.68e-07	0.000163482	DOWN
ENSSSCG00000002357	ALDH6A1	-1.17949	5.36e-05	0.00435209	DOWN
ENSSSCG00000010723	ACADSB	-1.18737	1.29e-07	4.77e-05	DOWN
ENSSSCG00000000939	ACSS3	-1.19635	0.000153504	0.00909033	DOWN
ENSSSCG00000004390	SESN1	-1.21525	3.89e-05	0.00342942	DOWN
ENSSSCG00000001793	ADAMTSL3	-1.2192	2.19e-06	0.000415186	DOWN
ENSSSCG00000034213	ACER2	-1.22137	8.24e-05	0.00576487	DOWN
ENSSSCG00000001780	FAH	-1.22186	4.42e-17	6.7e-13	DOWN
ENSSSCG00000003789	CTH	-1.22456	1.33e-05	0.00157188	DOWN
ENSSSCG00000038475	LOC100157017	-1.24259	1.4e-05	0.00163715	DOWN
ENSSSCG00000039539	DHTKD1	-1.2508	3.87e-10	2.93e-07	DOWN
ENSSSCG00000012135	VEGFD	-1.26569	0.000112151	0.0073033	DOWN
ENSSSCG00000011294	GASK1A	-1.278	7.27e-05	0.00524257	DOWN
ENSSSCG00000010143	MTR	-1.28281	2.36e-05	0.00235628	DOWN
ENSSSCG00000007717	METTL27	-1.28471	0.000168147	0.00970072	DOWN
ENSSSCG00000045840		-1.28557	1.45e-05	0.00165349	DOWN
ENSSSCG00000005287	PSAT1	-1.2871	4.16e-13	1.58e-09	DOWN
ENSSSCG00000024065	TMTC2	-1.29389	6.21e-05	0.00473611	DOWN
ENSSSCG00000048430		-1.29712	9.2e-05	0.00631485	DOWN
ENSSSCG00000044939		-1.30738	2.81e-05	0.00260035	DOWN
ENSSSCG00000027093	FOLH1B	-1.32262	4.53e-08	2.02e-05	DOWN
ENSSSCG00000034360	CELSR2	-1.32792	2.41e-06	0.000441315	DOWN
ENSSSCG00000010853	EPHX1	-1.33804	1.21e-05	0.0014964	DOWN
ENSSSCG00000016613	AASS	-1.34937	2.69e-07	7.84e-05	DOWN
ENSSSCG00000011439	PHF7	-1.35761	0.000124186	0.00778625	DOWN
ENSSSCG00000005951	TMEM71	-1.36813	3.86e-05	0.00342181	DOWN
ENSSSCG00000006289	F5	-1.39738	2.03e-05	0.00213903	DOWN
ENSSSCG00000004216	ECHDC1	-1.43454	2.31e-12	5.01e-09	DOWN
ENSSSCG00000000591	PIK3C2G	-1.44504	5.4e-07	0.000139647	DOWN
ENSSSCG00000004052	FNDC1	-1.47773	3.36e-06	0.000573201	DOWN
ENSSSCG00000022395	SLC25A35	-1.47917	8.44e-06	0.00117448	DOWN
ENSSSCG00000042479		-1.48622	5.84e-05	0.00459195	DOWN
ENSSSCG00000037697	MGP	-1.50073	7.49e-06	0.00107183	DOWN
ENSSSCG00000015766	WDR17	-1.50835	5.04e-06	0.000804819	DOWN
ENSSSCG00000026473	ABCA8	-1.51992	1.01e-06	0.000231126	DOWN
ENSSSCG00000004774	IVD	-1.52194	5.43e-07	0.000139647	DOWN
ENSSSCG00000004465	BCKDHB	-1.55079	8.03e-08	3.1e-05	DOWN
ENSSSCG00000036359	SLC43A1	-1.57237	6.04e-07	0.00015125	DOWN
ENSSSCG00000002987	DLL3	-1.57386	1.26e-05	0.00151849	DOWN
ENSSSCG00000027144	LMNTD1	-1.58224	1.44e-06	0.00030844	DOWN
ENSSSCG00000008745	PROM1	-1.6162	9.46e-05	0.00640616	DOWN
ENSSSCG00000004415	CCDC162	-1.63233	1.62e-07	5.45e-05	DOWN
ENSSSCG00000048394		-1.69527	8.2e-05	0.00575929	DOWN
ENSSSCG00000009489	GPC6	-1.74323	0.000146085	0.00879582	DOWN
ENSSSCG00000009699	HPGD	-1.76295	5.53e-06	0.000847155	DOWN
ENSSSCG00000028997	HOXA9	-1.76491	8.78e-05	0.00611286	DOWN
ENSSSCG00000031174	FBP1	-1.78347	6.36e-05	0.00480008	DOWN
ENSSSCG00000000298	PPP1R1A	-1.79968	7.74e-13	1.96e-09	DOWN
ENSSSCG00000040105	SLC34A3	-1.84468	1.56e-06	0.000320218	DOWN
ENSSSCG00000001910	ISLR	-1.84489	8.71e-06	0.00118055	DOWN
ENSSSCG00000006213	ADHFE1	-1.8528	1.73e-11	2.19e-08	DOWN
ENSSSCG00000040366	ADAMTSL1	-1.87172	6.93e-06	0.00100187	DOWN
ENSSSCG00000001550	ARMC12	-1.87304	3.8e-08	1.8e-05	DOWN
ENSSSCG00000026718	PLCH1	-1.89183	4.17e-05	0.00361476	DOWN
ENSSSCG00000025924	IGFBP5	-1.89986	0.00012222	0.0076948	DOWN
ENSSSCG00000048286		-1.9357	0.000137156	0.0083577	DOWN
ENSSSCG00000036865	SDS	-1.96907	8.18e-08	3.1e-05	DOWN
ENSSSCG00000036208	SHMT1	-1.97261	3.99e-06	0.000665206	DOWN
ENSSSCG00000041224		-1.98027	0.0001152	0.00743721	DOWN
ENSSSCG00000004399	SLC22A16	-1.9837	0.000128013	0.00792792	DOWN
ENSSSCG00000006172	PI15	-2.02191	1.23e-05	0.00150256	DOWN
ENSSSCG00000012572	COL4A5	-2.06676	9.98e-07	0.000231126	DOWN
ENSSSCG00000051152		-2.07771	9.33e-06	0.0012206	DOWN
ENSSSCG00000051155		-2.0901	4.12e-05	0.00359402	DOWN
ENSSSCG00000000795	ADAMTS20	-2.09905	2.39e-05	0.00235631	DOWN
ENSSSCG00000006247	PLAG1	-2.10875	3.49e-08	1.71e-05	DOWN
ENSSSCG00000033207	SULT2A1	-2.11207	2.43e-05	0.0023822	DOWN
ENSSSCG00000002720	CLEC18C	-2.13974	2.51e-06	0.000453497	DOWN
ENSSSCG00000020735	MAP3K15	-2.15054	3.9e-09	2.47e-06	DOWN
ENSSSCG00000045171		-2.15622	4.31e-05	0.00371175	DOWN
ENSSSCG00000004308	SPACA1	-2.17004	1.41e-05	0.00163715	DOWN
ENSSSCG00000002857	TDRD12	-2.17721	4.96e-05	0.00409067	DOWN
ENSSSCG00000040779	CBS	-2.19652	1.33e-07	4.79e-05	DOWN
ENSSSCG00000033214	GNMT	-2.22145	1.91e-06	0.000376048	DOWN
ENSSSCG00000010144	ACTN2	-2.24313	4.76e-06	0.000767634	DOWN
ENSSSCG00000006141	CA3	-2.26031	6.16e-05	0.00471874	DOWN
ENSSSCG00000009755	AACS	-2.27971	3.01e-14	2.28e-10	DOWN
ENSSSCG00000004143	TXLNB	-2.28036	2.71e-08	1.37e-05	DOWN
ENSSSCG00000017885	SMTNL2	-2.35697	0.000175265	0.00995991	DOWN
ENSSSCG00000030626	ALDH1L1	-2.35834	9.65e-11	8.61e-08	DOWN
ENSSSCG00000031946	GPC5	-2.41092	1.26e-13	6.36e-10	DOWN
ENSSSCG00000021204	HOXA10	-2.43448	4.35e-05	0.00372953	DOWN
ENSSSCG00000036983		-2.45997	1.8e-06	0.00035904	DOWN
ENSSSCG00000016384		-2.51284	1.39e-05	0.00162993	DOWN
ENSSSCG00000016129	GPR1	-2.52661	4.12e-05	0.00359402	DOWN
ENSSSCG00000007437	SLC12A5	-2.57073	6.51e-05	0.00488621	DOWN
ENSSSCG00000010578	PITX3	-2.62234	1.12e-05	0.00140853	DOWN
ENSSSCG00000010655	GFRA1	-2.65989	2.46e-07	7.32e-05	DOWN
ENSSSCG00000016200	PRKAG3	-2.73175	0.000125455	0.00780135	DOWN
ENSSSCG00000011238	ARPP21	-2.76311	1.28e-05	0.00152852	DOWN
ENSSSCG00000012584	CAPN6	-2.79255	6.71e-13	1.96e-09	DOWN
ENSSSCG00000031851	CBR2	-2.88686	2.32e-07	7.05e-05	DOWN
ENSSSCG00000029944	FASN	-2.96285	1.02e-09	6.72e-07	DOWN
ENSSSCG00000012667	IGSF1	-3.01965	6.22e-06	0.000925483	DOWN
ENSSSCG00000012083	RIPK4	-3.03269	5.68e-05	0.00449089	DOWN
ENSSSCG00000022258	LOC100512873	-3.19209	5.56e-09	3.37e-06	DOWN
ENSSSCG00000024814	PFKFB1	-3.26636	1.11e-08	6.02e-06	DOWN
ENSSSCG00000006390	CASQ1	-3.30165	4.47e-05	0.00380763	DOWN
ENSSSCG00000013610		-3.3211	3.67e-05	0.00327228	DOWN
ENSSSCG00000043485	LOC100739663	-3.77938	1.72e-05	0.00191433	DOWN
ENSSSCG00000008421	LHCGR	-3.97495	4.34e-06	0.000715852	DOWN
ENSSSCG00000002986	SELENOV	-4.17738	5.36e-07	0.000139647	DOWN
ENSSSCG00000009957	MYO18B	-4.35696	3.53e-05	0.00317006	DOWN
ENSSSCG00000000892	HAL	-4.9757	2.99e-07	8.55e-05	DOWN
ENSSSCG00000001724	MEP1A	-5.14983	0.000172475	0.00987533	DOWN
ENSSSCG00000031608		-5.46681	3.33e-05	0.00302529	DOWN
ENSSSCG00000011995	CSNKA2IP	-5.73991	6.27e-05	0.00475611	DOWN
ENSSSCG00000040146	PRSS45P	-6.52545	2.29e-10	1.83e-07	DOWN
