# Supplementary material for: Identification of candidate genes that specifically regulate subcutaneous and intramuscular fat deposition using transcriptomic and proteomic profiles in Dingyuan pigs
Source: Sci Rep. 2022 Feb 18;12:2844. doi: 10.1038/s41598-022-06868-3 (PMC8857214; doi:10.1038/s41598-022-06868-3)
Supplement: Supplementary file 4 — Supplementary Table S3. [file 41598_2022_6868_MOESM4_ESM.xlsx]

## Sheet: Table S3a
Table S3a.The 83 significantly GO terms of DEGs.
Term	ID	Input number	Background number	P-Value	Input	Hyperlink
ion binding	GO:0043167	18	1340	0.0151576	ENSSSCG00000013273|ENSSSCG00000016200|ENSSSCG00000003789|ENSSSCG00000004454|ENSSSCG00000003973|ENSSSCG00000023662|ENSSSCG00000001539|ENSSSCG00000002357	http://amigo.geneontology.org/amigo/term/GO:0043436
metal ion binding	GO:0046872	13	803	0.00968301	ENSSSCG00000013273|ENSSSCG00000016200|ENSSSCG00000003789|ENSSSCG00000004454|ENSSSCG00000003973|ENSSSCG00000023662|ENSSSCG00000001539|ENSSSCG00000002357	http://amigo.geneontology.org/amigo/term/GO:0006082
cation binding	GO:0043169	13	824	0.0118066	ENSSSCG00000010144|ENSSSCG00000006390|ENSSSCG00000004308	http://amigo.geneontology.org/amigo/term/GO:0010927
cell differentiation	GO:0030154	10	701	0.0465355	ENSSSCG00000010144|ENSSSCG00000006390	http://amigo.geneontology.org/amigo/term/GO:0045214
small molecule metabolic process	GO:0044281	9	393	0.00378284	ENSSSCG00000013273|ENSSSCG00000023662|ENSSSCG00000003789|ENSSSCG00000004454|ENSSSCG00000006141|ENSSSCG00000016200|ENSSSCG00000001539|ENSSSCG00000003973|ENSSSCG00000002357	http://amigo.geneontology.org/amigo/term/GO:0044281
oxoacid metabolic process	GO:0043436	8	215	0.000319689	ENSSSCG00000003789|ENSSSCG00000004454|ENSSSCG00000003973|ENSSSCG00000016200|ENSSSCG00000001539|ENSSSCG00000002357	http://amigo.geneontology.org/amigo/term/GO:0019752
organic acid metabolic process	GO:0006082	8	219	0.000360162	ENSSSCG00000002357|ENSSSCG00000003973|ENSSSCG00000003789	http://amigo.geneontology.org/amigo/term/GO:1901605
mitochondrion	GO:0005739	8	420	0.0172495	ENSSSCG00000006696|ENSSSCG00000006390	http://amigo.geneontology.org/amigo/term/GO:0006942
anatomical structure morphogenesis	GO:0009653	8	467	0.0298137	ENSSSCG00000010144|ENSSSCG00000006696|ENSSSCG00000014833	http://amigo.geneontology.org/amigo/term/GO:0042391
carboxylic acid metabolic process	GO:0019752	6	204	0.00559687	ENSSSCG00000013273|ENSSSCG00000023662	http://amigo.geneontology.org/amigo/term/GO:0008146
anatomical structure formation involved in morphogenesis	GO:0048646	5	211	0.0254474	ENSSSCG00000010144|ENSSSCG00000006390	http://amigo.geneontology.org/amigo/term/GO:0030239
reproduction	GO:0000003	5	244	0.042872	ENSSSCG00000027093|ENSSSCG00000006289|ENSSSCG00000011439|ENSSSCG00000006390|ENSSSCG00000010144|ENSSSCG00000015753|ENSSSCG00000004454|ENSSSCG00000006213|ENSSSCG00000021408|ENSSSCG00000006141|ENSSSCG00000001682|ENSSSCG00000001539|ENSSSCG00000006247	http://amigo.geneontology.org/amigo/term/GO:0046872
reproductive process	GO:0022414	5	244	0.042872	ENSSSCG00000010144|ENSSSCG00000006696|ENSSSCG00000006390	http://amigo.geneontology.org/amigo/term/GO:0006936
multi-organism reproductive process	GO:0044703	4	168	0.0434595	ENSSSCG00000004454|ENSSSCG00000010144	http://amigo.geneontology.org/amigo/term/GO:0051262
growth	GO:0040007	4	173	0.0474124	ENSSSCG00000013273|ENSSSCG00000023662	http://amigo.geneontology.org/amigo/term/GO:1903510
cellular component assembly involved in morphogenesis	GO:0010927	3	20	0.000697061	ENSSSCG00000004454|ENSSSCG00000010144|ENSSSCG00000000769	http://amigo.geneontology.org/amigo/term/GO:0051259
alpha-amino acid metabolic process	GO:1901605	3	48	0.0070154	ENSSSCG00000027093|ENSSSCG00000006289|ENSSSCG00000011439|ENSSSCG00000006390|ENSSSCG00000010144|ENSSSCG00000015753|ENSSSCG00000004454|ENSSSCG00000006213|ENSSSCG00000021408|ENSSSCG00000006141|ENSSSCG00000001682|ENSSSCG00000001539|ENSSSCG00000006247	http://amigo.geneontology.org/amigo/term/GO:0043169
regulation of membrane potential	GO:0042391	3	52	0.00864465	ENSSSCG00000003789|ENSSSCG00000023662	http://amigo.geneontology.org/amigo/term/GO:0044272
muscle contraction	GO:0006936	3	55	0.0100003	ENSSSCG00000013273|ENSSSCG00000023662	http://amigo.geneontology.org/amigo/term/GO:0016782
protein complex oligomerization	GO:0051259	3	57	0.0109689	ENSSSCG00000002357|ENSSSCG00000003973	http://amigo.geneontology.org/amigo/term/GO:0072527
muscle system process	GO:0003012	3	64	0.014775	ENSSSCG00000010144|ENSSSCG00000006696|ENSSSCG00000006390	http://amigo.geneontology.org/amigo/term/GO:0003012
sulfur compound metabolic process	GO:0006790	3	67	0.016607	ENSSSCG00000027093|ENSSSCG00000012083|ENSSSCG00000006289|ENSSSCG00000011439|ENSSSCG00000006247|ENSSSCG00000006390|ENSSSCG00000010144|ENSSSCG00000003789|ENSSSCG00000004454|ENSSSCG00000006213|ENSSSCG00000021408|ENSSSCG00000003973|ENSSSCG00000001682|ENSSSCG00000016200|ENSSSCG00000001539|ENSSSCG00000006141|ENSSSCG00000015753|ENSSSCG00000007585	http://amigo.geneontology.org/amigo/term/GO:0043167
cellular amino acid metabolic process	GO:0006520	3	67	0.016607	ENSSSCG00000013273|ENSSSCG00000023662	http://amigo.geneontology.org/amigo/term/GO:0030203
regulation of ion transmembrane transport	GO:0034765	3	75	0.022089	ENSSSCG00000013273|ENSSSCG00000003789|ENSSSCG00000023662	http://amigo.geneontology.org/amigo/term/GO:0006790
regulation of transmembrane transport	GO:0034762	3	92	0.0366276	ENSSSCG00000002357|ENSSSCG00000003973|ENSSSCG00000003789	http://amigo.geneontology.org/amigo/term/GO:0006520
reproductive structure development	GO:0048608	3	94	0.0385937	ENSSSCG00000022395|ENSSSCG00000006390|ENSSSCG00000000769|ENSSSCG00000004454|ENSSSCG00000006213|ENSSSCG00000026153|ENSSSCG00000002357|ENSSSCG00000014833	http://amigo.geneontology.org/amigo/term/GO:0005739
reproductive system development	GO:0061458	3	95	0.0395966	ENSSSCG00000013273|ENSSSCG00000023662	http://amigo.geneontology.org/amigo/term/GO:0006022
sarcomere organization	GO:0045214	2	9	0.00306934	ENSSSCG00000010144|ENSSSCG00000006696	http://amigo.geneontology.org/amigo/term/GO:0034329
regulation of striated muscle contraction	GO:0006942	2	16	0.00824443	ENSSSCG00000010144|ENSSSCG00000006390	http://amigo.geneontology.org/amigo/term/GO:0031032
sulfotransferase activity	GO:0008146	2	17	0.00916848	ENSSSCG00000006696|ENSSSCG00000006390	http://amigo.geneontology.org/amigo/term/GO:0006937
myofibril assembly	GO:0030239	2	17	0.00916848	ENSSSCG00000010144|ENSSSCG00000006696|ENSSSCG00000006390	http://amigo.geneontology.org/amigo/term/GO:0034765
protein tetramerization	GO:0051262	2	18	0.0101365	ENSSSCG00000012083|ENSSSCG00000003789	http://amigo.geneontology.org/amigo/term/GO:0051092
mucopolysaccharide metabolic process	GO:1903510	2	18	0.0101365	ENSSSCG00000006696|ENSSSCG00000006390	http://amigo.geneontology.org/amigo/term/GO:0006941
sulfur compound biosynthetic process	GO:0044272	2	20	0.0122016	ENSSSCG00000010144|ENSSSCG00000006696|ENSSSCG00000006390|ENSSSCG00000004308|ENSSSCG00000015753	http://amigo.geneontology.org/amigo/term/GO:0048646
transferase activity, transferring sulfur-containing groups	GO:0016782	2	22	0.0144341	ENSSSCG00000010144|ENSSSCG00000006390	http://amigo.geneontology.org/amigo/term/GO:0055002
pyrimidine-containing compound metabolic process	GO:0072527	2	22	0.0144341	ENSSSCG00000010144|ENSSSCG00000006696	http://amigo.geneontology.org/amigo/term/GO:0048738
glycosaminoglycan metabolic process	GO:0030203	2	23	0.0156114	ENSSSCG00000010144|ENSSSCG00000006696	http://amigo.geneontology.org/amigo/term/GO:0034330
aminoglycan metabolic process	GO:0006022	2	26	0.0193794	ENSSSCG00000010144|ENSSSCG00000006390	http://amigo.geneontology.org/amigo/term/GO:0055001
cell junction assembly	GO:0034329	2	27	0.0207118	ENSSSCG00000012083|ENSSSCG00000028997|ENSSSCG00000006390|ENSSSCG00000004308|ENSSSCG00000015753|ENSSSCG00000010144|ENSSSCG00000006247|ENSSSCG00000006696	http://amigo.geneontology.org/amigo/term/GO:0009653
actomyosin structure organization	GO:0031032	2	27	0.0207118	ENSSSCG00000028997|ENSSSCG00000004399	http://amigo.geneontology.org/amigo/term/GO:0007338
regulation of muscle contraction	GO:0006937	2	27	0.0207118	ENSSSCG00000006696|ENSSSCG00000006390	http://amigo.geneontology.org/amigo/term/GO:0090257
positive regulation of NF-kappaB transcription factor activity	GO:0051092	2	30	0.0249297	ENSSSCG00000006696|ENSSSCG00000028997	http://amigo.geneontology.org/amigo/term/GO:0030326
striated muscle contraction	GO:0006941	2	30	0.0249297	ENSSSCG00000006696|ENSSSCG00000028997	http://amigo.geneontology.org/amigo/term/GO:0035113
striated muscle cell development	GO:0055002	2	31	0.026407	ENSSSCG00000010144|ENSSSCG00000006696|ENSSSCG00000006390	http://amigo.geneontology.org/amigo/term/GO:0034762
cardiac muscle tissue development	GO:0048738	2	32	0.027919	ENSSSCG00000001539|ENSSSCG00000014833	http://amigo.geneontology.org/amigo/term/GO:0070482
cell junction organization	GO:0034330	2	33	0.0294651	ENSSSCG00000001539|ENSSSCG00000014833	http://amigo.geneontology.org/amigo/term/GO:0036293
muscle cell development	GO:0055001	2	33	0.0294651	ENSSSCG00000001539|ENSSSCG00000014833	http://amigo.geneontology.org/amigo/term/GO:0001666
single fertilization	GO:0007338	2	35	0.0326569	ENSSSCG00000001539|ENSSSCG00000006247|ENSSSCG00000028997	http://amigo.geneontology.org/amigo/term/GO:0048608
regulation of muscle system process	GO:0090257	2	35	0.0326569	ENSSSCG00000004454|ENSSSCG00000006213	http://amigo.geneontology.org/amigo/term/GO:0016614
embryonic limb morphogenesis	GO:0030326	2	36	0.0343015	ENSSSCG00000010144|ENSSSCG00000000769	http://amigo.geneontology.org/amigo/term/GO:0051260
embryonic appendage morphogenesis	GO:0035113	2	36	0.0343015	ENSSSCG00000001539|ENSSSCG00000006247|ENSSSCG00000028997	http://amigo.geneontology.org/amigo/term/GO:0061458
response to oxygen levels	GO:0070482	2	38	0.0376851	ENSSSCG00000028997|ENSSSCG00000004399	http://amigo.geneontology.org/amigo/term/GO:0009566
response to decreased oxygen levels	GO:0036293	2	38	0.0376851	ENSSSCG00000006696|ENSSSCG00000028997	http://amigo.geneontology.org/amigo/term/GO:0035108
response to hypoxia	GO:0001666	2	38	0.0376851	ENSSSCG00000006696|ENSSSCG00000028997	http://amigo.geneontology.org/amigo/term/GO:0035107
oxidoreductase activity, acting on CH-OH group of donors	GO:0016614	2	39	0.039423	ENSSSCG00000001539|ENSSSCG00000006247|ENSSSCG00000004308|ENSSSCG00000028997|ENSSSCG00000004399	http://amigo.geneontology.org/amigo/term/GO:0000003
protein homooligomerization	GO:0051260	2	39	0.039423	ENSSSCG00000001539|ENSSSCG00000006247|ENSSSCG00000004308|ENSSSCG00000028997|ENSSSCG00000004399	http://amigo.geneontology.org/amigo/term/GO:0022414
fertilization	GO:0009566	2	40	0.041191	ENSSSCG00000001539|ENSSSCG00000004308|ENSSSCG00000028997|ENSSSCG00000004399	http://amigo.geneontology.org/amigo/term/GO:0044703
limb morphogenesis	GO:0035108	2	40	0.041191	ENSSSCG00000001539	http://amigo.geneontology.org/amigo/term/GO:0043415
appendage morphogenesis	GO:0035107	2	40	0.041191	ENSSSCG00000006696	http://amigo.geneontology.org/amigo/term/GO:0060306
myelin sheath	GO:0043209	2	43	0.046669	ENSSSCG00000000769	http://amigo.geneontology.org/amigo/term/GO:0032461
lyase activity	GO:0016829	2	44	0.0485514	ENSSSCG00000006390	http://amigo.geneontology.org/amigo/term/GO:0050881
positive regulation of skeletal muscle tissue regeneration	GO:0043415	1	5	0.0451833	ENSSSCG00000003789	http://amigo.geneontology.org/amigo/term/GO:0009404
regulation of membrane repolarization	GO:0060306	1	5	0.0451833	ENSSSCG00000002357	http://amigo.geneontology.org/amigo/term/GO:0006206
positive regulation of protein oligomerization	GO:0032461	1	5	0.0451833	ENSSSCG00000006696	http://amigo.geneontology.org/amigo/term/GO:0003161
musculoskeletal movement	GO:0050881	1	5	0.0451833	ENSSSCG00000006696	http://amigo.geneontology.org/amigo/term/GO:0003188
toxin metabolic process	GO:0009404	1	5	0.0451833	ENSSSCG00000010853	http://amigo.geneontology.org/amigo/term/GO:0016801
pyrimidine nucleobase metabolic process	GO:0006206	1	5	0.0451833	ENSSSCG00000001539	http://amigo.geneontology.org/amigo/term/GO:0043416
cardiac conduction system development	GO:0003161	1	5	0.0451833	ENSSSCG00000010144	http://amigo.geneontology.org/amigo/term/GO:0043268
heart valve formation	GO:0003188	1	5	0.0451833	ENSSSCG00000006696	http://amigo.geneontology.org/amigo/term/GO:0022829
hydrolase activity, acting on ether bonds	GO:0016801	1	5	0.0451833	ENSSSCG00000004399	http://amigo.geneontology.org/amigo/term/GO:0015651
regulation of skeletal muscle tissue regeneration	GO:0043416	1	5	0.0451833	ENSSSCG00000025924	http://amigo.geneontology.org/amigo/term/GO:0048009
positive regulation of potassium ion transport	GO:0043268	1	5	0.0451833	ENSSSCG00000021408	http://amigo.geneontology.org/amigo/term/GO:0046184
wide pore channel activity	GO:0022829	1	5	0.0451833	ENSSSCG00000023662	http://amigo.geneontology.org/amigo/term/GO:0050650
quaternary ammonium group transmembrane transporter activity	GO:0015651	1	5	0.0451833	ENSSSCG00000010144	http://amigo.geneontology.org/amigo/term/GO:1901016
insulin-like growth factor receptor signaling pathway	GO:0048009	1	5	0.0451833	ENSSSCG00000003789	http://amigo.geneontology.org/amigo/term/GO:0000097
aldehyde biosynthetic process	GO:0046184	1	5	0.0451833	ENSSSCG00000010144	http://amigo.geneontology.org/amigo/term/GO:0032456
chondroitin sulfate proteoglycan biosynthetic process	GO:0050650	1	5	0.0451833	ENSSSCG00000006390	http://amigo.geneontology.org/amigo/term/GO:0050879
regulation of potassium ion transmembrane transporter activity	GO:1901016	1	5	0.0451833	ENSSSCG00000006696	http://amigo.geneontology.org/amigo/term/GO:0086004
sulfur amino acid biosynthetic process	GO:0000097	1	5	0.0451833	ENSSSCG00000026153	http://amigo.geneontology.org/amigo/term/GO:0016408
endocytic recycling	GO:0032456	1	5	0.0451833	ENSSSCG00000028997|ENSSSCG00000012135|ENSSSCG00000006390|ENSSSCG00000004308|ENSSSCG00000015753|ENSSSCG00000010144|ENSSSCG00000001539|ENSSSCG00000006247|ENSSSCG00000002357|ENSSSCG00000015073	http://amigo.geneontology.org/amigo/term/GO:0030154
multicellular organismal movement	GO:0050879	1	5	0.0451833	ENSSSCG00000021408|ENSSSCG00000007585	http://amigo.geneontology.org/amigo/term/GO:0043209
regulation of cardiac muscle cell contraction	GO:0086004	1	5	0.0451833	ENSSSCG00000025924|ENSSSCG00000001539|ENSSSCG00000021408|ENSSSCG00000006247	http://amigo.geneontology.org/amigo/term/GO:0040007
C-acyltransferase activity	GO:0016408	1	5	0.0451833	ENSSSCG00000006141|ENSSSCG00000003789	http://amigo.geneontology.org/amigo/term/GO:0016829

## Sheet: Table S3b
Table S3b. Enrichment of KEGG signaling pathway.
Term	ID	Input number	Background number	P-Value	Input	Hyperlink
Metabolic pathways	ssc01100	25	1181	3.64917e-06	ENSSSCG00000000133|ENSSSCG00000001780|ENSSSCG00000000591|ENSSSCG00000021408|ENSSSCG00000002357|ENSSSCG00000000939|ENSSSCG00000013729|ENSSSCG00000016613|ENSSSCG00000004454|ENSSSCG00000006141|ENSSSCG00000010723|ENSSSCG00000007133|ENSSSCG00000027093|ENSSSCG00000004216|ENSSSCG00000000892|ENSSSCG00000003973|ENSSSCG00000026718|ENSSSCG00000016971|ENSSSCG00000009755|ENSSSCG00000003789|ENSSSCG00000026153|…	http://www.genome.jp/kegg-bin/show_pathway?ssc01100/ssc:100127150%09red/ssc:100512104%09red/ssc:100518224%09red/ssc:100154810%09red/ssc:100153301%09red/ssc:397677%09red/ssc:100626793%09red/ssc:100156545%09red/ssc:100154617%09red/ssc:100522477%09red/ssc:397538%09red/ssc:100627163%09red/ssc:494016%09red/ssc:100523844%09red/ssc:100623036%09red/ssc:100153230%09red/ssc:100513962%09red/ssc:100525292%09…
Valine, leucine and isoleucine degradation	ssc00280	7	43	9.89513e-08	ENSSSCG00000006866|ENSSSCG00000026153|ENSSSCG00000004774|ENSSSCG00000010723|ENSSSCG00000002357|ENSSSCG00000016971|ENSSSCG00000009755	http://www.genome.jp/kegg-bin/show_pathway?ssc00280/ssc:100156530%09red/ssc:100518224%09red/ssc:100154810%09red/ssc:100156047%09red/ssc:100153301%09red/ssc:100626793%09red/ssc:100156545%09red
Propanoate metabolism	ssc00640	6	28	2.01872e-07	ENSSSCG00000000939|ENSSSCG00000004216|ENSSSCG00000007133|ENSSSCG00000026153|ENSSSCG00000002357|ENSSSCG00000006866	http://www.genome.jp/kegg-bin/show_pathway?ssc00640/ssc:100512509%09red/ssc:100512104%09red/ssc:100156530%09red/ssc:100153301%09red/ssc:100154828%09red/ssc:100626793%09red
Carbon metabolism	ssc01200	5	103	0.00144981	ENSSSCG00000002357|ENSSSCG00000004454|ENSSSCG00000021408|ENSSSCG00000007133|ENSSSCG00000026153	http://www.genome.jp/kegg-bin/show_pathway?ssc01200/ssc:100127150%09red/ssc:100153301%09red/ssc:100154828%09red/ssc:100626793%09red/ssc:397538%09red
Pathways in cancer	ssc05200	5	414	0.219598	ENSSSCG00000001539|ENSSSCG00000012135|ENSSSCG00000002987|ENSSSCG00000004755|ENSSSCG00000000769	http://www.genome.jp/kegg-bin/show_pathway?ssc05200/ssc:397297%09red/ssc:100520433%09red/ssc:100152163%09red/ssc:594852%09red/ssc:100155670%09red
Transcriptional misregulation in cancer	ssc05202	4	142	0.0260269	ENSSSCG00000009699|ENSSSCG00000008745|ENSSSCG00000028997|ENSSSCG00000021204	http://www.genome.jp/kegg-bin/show_pathway?ssc05202/ssc:100519066%09red/ssc:100156186%09red/ssc:100620451%09red/ssc:100511336%09red
Pyruvate metabolism	ssc00620	3	30	0.00203102	ENSSSCG00000004454|ENSSSCG00000026153|ENSSSCG00000007133	http://www.genome.jp/kegg-bin/show_pathway?ssc00620/ssc:100154828%09red/ssc:100626793%09red/ssc:397538%09red
Fatty acid degradation	ssc00071	3	38	0.00379566	ENSSSCG00000010723|ENSSSCG00000026153|ENSSSCG00000013729	http://www.genome.jp/kegg-bin/show_pathway?ssc00071/ssc:100626793%09red/ssc:100522477%09red/ssc:100154810%09red
Viral myocarditis	ssc05416	3	40	0.00434571	ENSSSCG00000009281|ENSSSCG00000000769|ENSSSCG00000007585	http://www.genome.jp/kegg-bin/show_pathway?ssc05416/ssc:414396%09red/ssc:594852%09red/ssc:100623668%09red
Cysteine and methionine metabolism	ssc00270	3	42	0.00494171	ENSSSCG00000000133|ENSSSCG00000003789|ENSSSCG00000010143	http://www.genome.jp/kegg-bin/show_pathway?ssc00270/ssc:733654%09red/ssc:100153230%09red/ssc:397300%09red
Fatty acid metabolism	ssc01212	3	49	0.00740386	ENSSSCG00000010723|ENSSSCG00000026153|ENSSSCG00000029944	http://www.genome.jp/kegg-bin/show_pathway?ssc01212/ssc:397561%09red/ssc:100626793%09red/ssc:100154810%09red
Lysine degradation	ssc00310	3	49	0.00740386	ENSSSCG00000026153|ENSSSCG00000013729|ENSSSCG00000016613	http://www.genome.jp/kegg-bin/show_pathway?ssc00310/ssc:100513962%09red/ssc:100626793%09red/ssc:100522477%09red
Arrhythmogenic right ventricular cardiomyopathy (ARVC)	ssc05412	3	57	0.0109689	ENSSSCG00000010144|ENSSSCG00000009281|ENSSSCG00000007585	http://www.genome.jp/kegg-bin/show_pathway?ssc05412/ssc:414396%09red/ssc:100623668%09red/ssc:100157406%09red
Biosynthesis of amino acids	ssc01230	3	68	0.0172446	ENSSSCG00000021408|ENSSSCG00000003789|ENSSSCG00000010143	http://www.genome.jp/kegg-bin/show_pathway?ssc01230/ssc:100127150%09red/ssc:397300%09red/ssc:733654%09red
Inositol phosphate metabolism	ssc00562	3	68	0.0172446	ENSSSCG00000000591|ENSSSCG00000002357|ENSSSCG00000026718	http://www.genome.jp/kegg-bin/show_pathway?ssc00562/ssc:100153301%09red/ssc:100627163%09red/ssc:100523844%09red
Hypertrophic cardiomyopathy (HCM)	ssc05410	3	73	0.0206368	ENSSSCG00000009281|ENSSSCG00000007585|ENSSSCG00000016200	http://www.genome.jp/kegg-bin/show_pathway?ssc05410/ssc:414396%09red/ssc:100623668%09red/ssc:397149%09red
Apoptosis	ssc04210	3	120	0.068821	ENSSSCG00000000769|ENSSSCG00000010948|ENSSSCG00000007585	http://www.genome.jp/kegg-bin/show_pathway?ssc04210/ssc:414396%09red/ssc:100515919%09red/ssc:594852%09red
Rap1 signaling pathway	ssc04015	3	174	0.155034	ENSSSCG00000012135|ENSSSCG00000007585|ENSSSCG00000015753	http://www.genome.jp/kegg-bin/show_pathway?ssc04015/ssc:414396%09red/ssc:100155670%09red/ssc:396730%09red
Selenocompound metabolism	ssc00450	2	11	0.00430947	ENSSSCG00000003789|ENSSSCG00000010143	http://www.genome.jp/kegg-bin/show_pathway?ssc00450/ssc:733654%09red/ssc:397300%09red
One carbon pool by folate	ssc00670	2	20	0.0122016	ENSSSCG00000030626|ENSSSCG00000010143	http://www.genome.jp/kegg-bin/show_pathway?ssc00670/ssc:100622210%09red/ssc:397300%09red
Butanoate metabolism	ssc00650	2	23	0.0156114	ENSSSCG00000026153|ENSSSCG00000009755	http://www.genome.jp/kegg-bin/show_pathway?ssc00650/ssc:100626793%09red/ssc:100156545%09red
Glyoxylate and dicarboxylate metabolism	ssc00630	2	25	0.0180847	ENSSSCG00000026153|ENSSSCG00000007133	http://www.genome.jp/kegg-bin/show_pathway?ssc00630/ssc:100154828%09red/ssc:100626793%09red
Tryptophan metabolism	ssc00380	2	35	0.0326569	ENSSSCG00000026153|ENSSSCG00000013729	http://www.genome.jp/kegg-bin/show_pathway?ssc00380/ssc:100626793%09red/ssc:100522477%09red
Notch signaling pathway	ssc04330	2	42	0.0448145	ENSSSCG00000002987|ENSSSCG00000004755	http://www.genome.jp/kegg-bin/show_pathway?ssc04330/ssc:100520433%09red/ssc:100152163%09red
p53 signaling pathway	ssc04115	2	58	0.0775397	ENSSSCG00000000769|ENSSSCG00000004390	http://www.genome.jp/kegg-bin/show_pathway?ssc04115/ssc:100523876%09red/ssc:594852%09red
PPAR signaling pathway	ssc03320	2	65	0.0936234	ENSSSCG00000001539|ENSSSCG00000004454	http://www.genome.jp/kegg-bin/show_pathway?ssc03320/ssc:397297%09red/ssc:397538%09red
Dilated cardiomyopathy (DCM)	ssc05414	2	71	0.108101	ENSSSCG00000009281|ENSSSCG00000007585	http://www.genome.jp/kegg-bin/show_pathway?ssc05414/ssc:414396%09red/ssc:100623668%09red
Th1 and Th2 cell differentiation	ssc04658	2	76	0.120587	ENSSSCG00000002987|ENSSSCG00000004755	http://www.genome.jp/kegg-bin/show_pathway?ssc04658/ssc:100520433%09red/ssc:100152163%09red
Longevity regulating pathway	ssc04211	2	77	0.123126	ENSSSCG00000004390|ENSSSCG00000016200	http://www.genome.jp/kegg-bin/show_pathway?ssc04211/ssc:100523876%09red/ssc:397149%09red
Endocrine resistance	ssc01522	2	81	0.133409	ENSSSCG00000002987|ENSSSCG00000004755	http://www.genome.jp/kegg-bin/show_pathway?ssc01522/ssc:100520433%09red/ssc:100152163%09red
Natural killer cell mediated cytotoxicity	ssc04650	2	84	0.141246	ENSSSCG00000000769|ENSSSCG00000026042	http://www.genome.jp/kegg-bin/show_pathway?ssc04650/ssc:445523%09red/ssc:594852%09red
AMPK signaling pathway	ssc04152	2	105	0.198359	ENSSSCG00000029944|ENSSSCG00000016200	http://www.genome.jp/kegg-bin/show_pathway?ssc04152/ssc:397561%09red/ssc:397149%09red
Hippo signaling pathway	ssc04390	2	108	0.206751	ENSSSCG00000004192|ENSSSCG00000007585	http://www.genome.jp/kegg-bin/show_pathway?ssc04390/ssc:414396%09red/ssc:100152141%09red
Cell adhesion molecules (CAMs)	ssc04514	2	109	0.209557	ENSSSCG00000006288|ENSSSCG00000003079	http://www.genome.jp/kegg-bin/show_pathway?ssc04514/ssc:397150%09red/ssc:100525346%09red
Apelin signaling pathway	ssc04371	2	117	0.232132	ENSSSCG00000004192|ENSSSCG00000016200	http://www.genome.jp/kegg-bin/show_pathway?ssc04371/ssc:100152141%09red/ssc:397149%09red
Insulin signaling pathway	ssc04910	2	120	0.240641	ENSSSCG00000029944|ENSSSCG00000016200	http://www.genome.jp/kegg-bin/show_pathway?ssc04910/ssc:397561%09red/ssc:397149%09red
Fluid shear stress and atherosclerosis	ssc05418	2	121	0.243481	ENSSSCG00000010948|ENSSSCG00000007585	http://www.genome.jp/kegg-bin/show_pathway?ssc05418/ssc:414396%09red/ssc:100515919%09red
Breast cancer	ssc05224	2	121	0.243481	ENSSSCG00000002987|ENSSSCG00000004755	http://www.genome.jp/kegg-bin/show_pathway?ssc05224/ssc:100520433%09red/ssc:100152163%09red
Oxytocin signaling pathway	ssc04921	2	124	0.252009	ENSSSCG00000007585|ENSSSCG00000016200	http://www.genome.jp/kegg-bin/show_pathway?ssc04921/ssc:414396%09red/ssc:397149%09red
Phagosome	ssc04145	2	126	0.2577	ENSSSCG00000010948|ENSSSCG00000007585	http://www.genome.jp/kegg-bin/show_pathway?ssc04145/ssc:414396%09red/ssc:100515919%09red
Influenza A	ssc05164	2	131	0.271934	ENSSSCG00000000769|ENSSSCG00000007585	http://www.genome.jp/kegg-bin/show_pathway?ssc05164/ssc:414396%09red/ssc:594852%09red
Non-alcoholic fatty liver disease (NAFLD)	ssc04932	2	133	0.277627	ENSSSCG00000000769|ENSSSCG00000016200	http://www.genome.jp/kegg-bin/show_pathway?ssc04932/ssc:594852%09red/ssc:397149%09red
Kaposi sarcoma-associated herpesvirus infection	ssc05167	2	137	0.289004	ENSSSCG00000000769|ENSSSCG00000015753	http://www.genome.jp/kegg-bin/show_pathway?ssc05167/ssc:594852%09red/ssc:396730%09red
Tight junction	ssc04530	2	143	0.306032	ENSSSCG00000007585|ENSSSCG00000016200	http://www.genome.jp/kegg-bin/show_pathway?ssc04530/ssc:414396%09red/ssc:397149%09red
Focal adhesion	ssc04510	2	155	0.33984	ENSSSCG00000012135|ENSSSCG00000007585	http://www.genome.jp/kegg-bin/show_pathway?ssc04510/ssc:414396%09red/ssc:100155670%09red
Proteoglycans in cancer	ssc05205	2	166	0.370391	ENSSSCG00000010948|ENSSSCG00000007585	http://www.genome.jp/kegg-bin/show_pathway?ssc05205/ssc:414396%09red/ssc:100515919%09red
Ras signaling pathway	ssc04014	2	191	0.437573	ENSSSCG00000012135|ENSSSCG00000015753	http://www.genome.jp/kegg-bin/show_pathway?ssc04014/ssc:100155670%09red/ssc:396730%09red
Thermogenesis	ssc04714	2	198	0.455703	ENSSSCG00000007585|ENSSSCG00000016200	http://www.genome.jp/kegg-bin/show_pathway?ssc04714/ssc:414396%09red/ssc:397149%09red
MAPK signaling pathway	ssc04010	2	233	0.541076	ENSSSCG00000012135|ENSSSCG00000015753	http://www.genome.jp/kegg-bin/show_pathway?ssc04010/ssc:100155670%09red/ssc:396730%09red
PI3K-Akt signaling pathway	ssc04151	2	271	0.622894	ENSSSCG00000012135|ENSSSCG00000015753	http://www.genome.jp/kegg-bin/show_pathway?ssc04151/ssc:100155670%09red/ssc:396730%09red
Sulfur relay system	ssc04122	1	6	0.0525146	ENSSSCG00000000133	http://www.genome.jp/kegg-bin/show_pathway?ssc04122/ssc:100153230%09red
Sulfur metabolism	ssc00920	1	8	0.0670102	ENSSSCG00000000133	http://www.genome.jp/kegg-bin/show_pathway?ssc00920/ssc:100153230%09red
Synthesis and degradation of ketone bodies	ssc00072	1	10	0.0812859	ENSSSCG00000026153	http://www.genome.jp/kegg-bin/show_pathway?ssc00072/ssc:100626793%09red
Glycosaminoglycan biosynthesis - keratan sulfate	ssc00533	1	13	0.102295	ENSSSCG00000013273	http://www.genome.jp/kegg-bin/show_pathway?ssc00533/ssc:100519885%09red
Nitrogen metabolism	ssc00910	1	14	0.109191	ENSSSCG00000006141	http://www.genome.jp/kegg-bin/show_pathway?ssc00910/ssc:494016%09red
Fatty acid biosynthesis	ssc00061	1	15	0.116035	ENSSSCG00000029944	http://www.genome.jp/kegg-bin/show_pathway?ssc00061/ssc:397561%09red
Glycosaminoglycan biosynthesis - chondroitin sulfate / dermatan sulfate	ssc00532	1	15	0.116035	ENSSSCG00000023662	http://www.genome.jp/kegg-bin/show_pathway?ssc00532/ssc:100151968%09red
Maturity onset diabetes of the young	ssc04950	1	17	0.129567	ENSSSCG00000024975	http://www.genome.jp/kegg-bin/show_pathway?ssc04950/ssc:100523688%09red
Vitamin digestion and absorption	ssc04977	1	18	0.136256	ENSSSCG00000027093	http://www.genome.jp/kegg-bin/show_pathway?ssc04977/ssc:397677%09red
Terpenoid backbone biosynthesis	ssc00900	1	21	0.156018	ENSSSCG00000026153	http://www.genome.jp/kegg-bin/show_pathway?ssc00900/ssc:100626793%09red
Histidine metabolism	ssc00340	1	22	0.162505	ENSSSCG00000000892	http://www.genome.jp/kegg-bin/show_pathway?ssc00340/ssc:100154617%09red
Pentose phosphate pathway	ssc00030	1	26	0.187964	ENSSSCG00000021408	http://www.genome.jp/kegg-bin/show_pathway?ssc00030/ssc:100127150%09red
Circadian rhythm	ssc04710	1	26	0.187964	ENSSSCG00000016200	http://www.genome.jp/kegg-bin/show_pathway?ssc04710/ssc:397149%09red
Apoptosis - multiple species	ssc04215	1	27	0.194208	ENSSSCG00000000769	http://www.genome.jp/kegg-bin/show_pathway?ssc04215/ssc:594852%09red
beta-Alanine metabolism	ssc00410	1	28	0.200404	ENSSSCG00000002357	http://www.genome.jp/kegg-bin/show_pathway?ssc00410/ssc:100153301%09red
Tyrosine metabolism	ssc00350	1	28	0.200404	ENSSSCG00000001780	http://www.genome.jp/kegg-bin/show_pathway?ssc00350/ssc:100623036%09red
Glycine, serine and threonine metabolism	ssc00260	1	34	0.236603	ENSSSCG00000003789	http://www.genome.jp/kegg-bin/show_pathway?ssc00260/ssc:733654%09red
Pyrimidine metabolism	ssc00240	1	37	0.254088	ENSSSCG00000003973	http://www.genome.jp/kegg-bin/show_pathway?ssc00240/ssc:100525292%09red
Alanine, aspartate and glutamate metabolism	ssc00250	1	37	0.254088	ENSSSCG00000027093	http://www.genome.jp/kegg-bin/show_pathway?ssc00250/ssc:397677%09red
Staphylococcus aureus infection	ssc05150	1	42	0.282352	ENSSSCG00000006288	http://www.genome.jp/kegg-bin/show_pathway?ssc05150/ssc:397150%09red
Metabolism of xenobiotics by cytochrome P450	ssc00980	1	44	0.293358	ENSSSCG00000010853	http://www.genome.jp/kegg-bin/show_pathway?ssc00980/ssc:397639%09red
Amyotrophic lateral sclerosis (ALS)	ssc05014	1	45	0.298798	ENSSSCG00000000769	http://www.genome.jp/kegg-bin/show_pathway?ssc05014/ssc:594852%09red
Antigen processing and presentation	ssc04612	1	45	0.298798	ENSSSCG00000010948	http://www.genome.jp/kegg-bin/show_pathway?ssc04612/ssc:100515919%09red
Malaria	ssc05144	1	45	0.298798	ENSSSCG00000006288	http://www.genome.jp/kegg-bin/show_pathway?ssc05144/ssc:397150%09red
Long-term depression	ssc04730	1	50	0.325383	ENSSSCG00000010046	http://www.genome.jp/kegg-bin/show_pathway?ssc04730/ssc:100151867%09red
Chemical carcinogenesis	ssc05204	1	51	0.330578	ENSSSCG00000010853	http://www.genome.jp/kegg-bin/show_pathway?ssc05204/ssc:397639%09red
ABC transporters	ssc02010	1	52	0.335734	ENSSSCG00000026473	http://www.genome.jp/kegg-bin/show_pathway?ssc02010/ssc:100520512%09red
Longevity regulating pathway - multiple species	ssc04213	1	53	0.340851	ENSSSCG00000016200	http://www.genome.jp/kegg-bin/show_pathway?ssc04213/ssc:397149%09red
Glycolysis / Gluconeogenesis	ssc00010	1	55	0.350968	ENSSSCG00000007133	http://www.genome.jp/kegg-bin/show_pathway?ssc00010/ssc:100154828%09red
Thyroid hormone synthesis	ssc04918	1	56	0.355968	ENSSSCG00000004676	http://www.genome.jp/kegg-bin/show_pathway?ssc04918/ssc:100155365%09red
Acute myeloid leukemia	ssc05221	1	56	0.355968	ENSSSCG00000001539	http://www.genome.jp/kegg-bin/show_pathway?ssc05221/ssc:397297%09red
Bile secretion	ssc04976	1	59	0.370741	ENSSSCG00000010853	http://www.genome.jp/kegg-bin/show_pathway?ssc04976/ssc:397639%09red
Adherens junction	ssc04520	1	59	0.370741	ENSSSCG00000007585	http://www.genome.jp/kegg-bin/show_pathway?ssc04520/ssc:414396%09red
Bacterial invasion of epithelial cells	ssc05100	1	61	0.380403	ENSSSCG00000007585	http://www.genome.jp/kegg-bin/show_pathway?ssc05100/ssc:414396%09red
Adipocytokine signaling pathway	ssc04920	1	62	0.385178	ENSSSCG00000016200	http://www.genome.jp/kegg-bin/show_pathway?ssc04920/ssc:397149%09red
Salmonella infection	ssc05132	1	63	0.389917	ENSSSCG00000007585	http://www.genome.jp/kegg-bin/show_pathway?ssc05132/ssc:414396%09red
Platinum drug resistance	ssc01524	1	63	0.389917	ENSSSCG00000000769	http://www.genome.jp/kegg-bin/show_pathway?ssc01524/ssc:594852%09red
Protein digestion and absorption	ssc04974	1	69	0.417601	ENSSSCG00000001724	http://www.genome.jp/kegg-bin/show_pathway?ssc04974/ssc:100154136%09red
Complement and coagulation cascades	ssc04610	1	73	0.435361	ENSSSCG00000006289	http://www.genome.jp/kegg-bin/show_pathway?ssc04610/ssc:397217%09red
Rheumatoid arthritis	ssc05323	1	75	0.444039	ENSSSCG00000010948	http://www.genome.jp/kegg-bin/show_pathway?ssc05323/ssc:100515919%09red
AGE-RAGE signaling pathway in diabetic complications	ssc04933	1	86	0.489456	ENSSSCG00000012135	http://www.genome.jp/kegg-bin/show_pathway?ssc04933/ssc:100155670%09red
Glucagon signaling pathway	ssc04922	1	87	0.493398	ENSSSCG00000016200	http://www.genome.jp/kegg-bin/show_pathway?ssc04922/ssc:397149%09red
Th17 cell differentiation	ssc04659	1	89	0.501191	ENSSSCG00000013766	http://www.genome.jp/kegg-bin/show_pathway?ssc04659/ssc:100511742%09red
Phosphatidylinositol signaling system	ssc04070	1	89	0.501191	ENSSSCG00000000591	http://www.genome.jp/kegg-bin/show_pathway?ssc04070/ssc:100523844%09red
HIF-1 signaling pathway	ssc04066	1	91	0.508866	ENSSSCG00000015753	http://www.genome.jp/kegg-bin/show_pathway?ssc04066/ssc:396730%09red
TNF signaling pathway	ssc04668	1	91	0.508866	ENSSSCG00000012135	http://www.genome.jp/kegg-bin/show_pathway?ssc04668/ssc:100155670%09red
Leukocyte transendothelial migration	ssc04670	1	94	0.520159	ENSSSCG00000007585	http://www.genome.jp/kegg-bin/show_pathway?ssc04670/ssc:414396%09red
Sphingolipid signaling pathway	ssc04071	1	94	0.520159	ENSSSCG00000000769	http://www.genome.jp/kegg-bin/show_pathway?ssc04071/ssc:594852%09red
Insulin resistance	ssc04931	1	96	0.527544	ENSSSCG00000016200	http://www.genome.jp/kegg-bin/show_pathway?ssc04931/ssc:397149%09red
Platelet activation	ssc04611	1	104	0.555974	ENSSSCG00000007585	http://www.genome.jp/kegg-bin/show_pathway?ssc04611/ssc:414396%09red
Relaxin signaling pathway	ssc04926	1	109	0.572875	ENSSSCG00000012135	http://www.genome.jp/kegg-bin/show_pathway?ssc04926/ssc:100155670%09red
Lysosome	ssc04142	1	110	0.576178	ENSSSCG00000010948	http://www.genome.jp/kegg-bin/show_pathway?ssc04142/ssc:100515919%09red
Yersinia infection	ssc05135	1	110	0.576178	ENSSSCG00000007585	http://www.genome.jp/kegg-bin/show_pathway?ssc05135/ssc:414396%09red
Necroptosis	ssc04217	1	111	0.579456	ENSSSCG00000000769	http://www.genome.jp/kegg-bin/show_pathway?ssc04217/ssc:594852%09red
Thyroid hormone signaling pathway	ssc04919	1	112	0.582708	ENSSSCG00000007585	http://www.genome.jp/kegg-bin/show_pathway?ssc04919/ssc:414396%09red
Measles	ssc05162	1	113	0.585936	ENSSSCG00000000769	http://www.genome.jp/kegg-bin/show_pathway?ssc05162/ssc:594852%09red
Wnt signaling pathway	ssc04310	1	114	0.589138	ENSSSCG00000001539	http://www.genome.jp/kegg-bin/show_pathway?ssc04310/ssc:397297%09red
Autophagy - animal	ssc04140	1	116	0.59547	ENSSSCG00000010948	http://www.genome.jp/kegg-bin/show_pathway?ssc04140/ssc:100515919%09red
FoxO signaling pathway	ssc04068	1	116	0.59547	ENSSSCG00000016200	http://www.genome.jp/kegg-bin/show_pathway?ssc04068/ssc:397149%09red
Hepatitis C	ssc05160	1	123	0.61688	ENSSSCG00000000769	http://www.genome.jp/kegg-bin/show_pathway?ssc05160/ssc:594852%09red
Hepatocellular carcinoma	ssc05225	1	135	0.651002	ENSSSCG00000007585	http://www.genome.jp/kegg-bin/show_pathway?ssc05225/ssc:414396%09red
Jak-STAT signaling pathway	ssc04630	1	135	0.651002	ENSSSCG00000013766	http://www.genome.jp/kegg-bin/show_pathway?ssc04630/ssc:100511742%09red
Hepatitis B	ssc05161	1	138	0.65905	ENSSSCG00000000769	http://www.genome.jp/kegg-bin/show_pathway?ssc05161/ssc:594852%09red
Tuberculosis	ssc05152	1	138	0.65905	ENSSSCG00000000769	http://www.genome.jp/kegg-bin/show_pathway?ssc05152/ssc:594852%09red
Alzheimer disease	ssc05010	1	146	0.679625	ENSSSCG00000000769	http://www.genome.jp/kegg-bin/show_pathway?ssc05010/ssc:594852%09red
Calcium signaling pathway	ssc04020	1	155	0.701303	ENSSSCG00000006390	http://www.genome.jp/kegg-bin/show_pathway?ssc04020/ssc:100156448%09red
Epstein-Barr virus infection	ssc05169	1	161	0.714941	ENSSSCG00000000769	http://www.genome.jp/kegg-bin/show_pathway?ssc05169/ssc:594852%09red
Human immunodeficiency virus 1 infection	ssc05170	1	162	0.717153	ENSSSCG00000000769	http://www.genome.jp/kegg-bin/show_pathway?ssc05170/ssc:594852%09red
Human cytomegalovirus infection	ssc05163	1	173	0.740392	ENSSSCG00000000769	http://www.genome.jp/kegg-bin/show_pathway?ssc05163/ssc:594852%09red
Regulation of actin cytoskeleton	ssc04810	1	179	0.75226	ENSSSCG00000007585	http://www.genome.jp/kegg-bin/show_pathway?ssc04810/ssc:414396%09red
Herpes simplex virus 1 infection	ssc05168	1	207	0.800908	ENSSSCG00000000769	http://www.genome.jp/kegg-bin/show_pathway?ssc05168/ssc:594852%09red
Cytokine-cytokine receptor interaction	ssc04060	1	212	0.808539	ENSSSCG00000013766	http://www.genome.jp/kegg-bin/show_pathway?ssc04060/ssc:100511742%09red
