# Supplementary material for: Identification of candidate genes that specifically regulate subcutaneous and intramuscular fat deposition using transcriptomic and proteomic profiles in Dingyuan pigs
Source: Sci Rep. 2022 Feb 18;12:2844. doi: 10.1038/s41598-022-06868-3 (PMC8857214; doi:10.1038/s41598-022-06868-3)
Supplement: Supplementary file 5 — Supplementary Table S4. [file 41598_2022_6868_MOESM5_ESM.xlsx]

## Sheet: Sheet1
Table S4. 85 DEGs between HIMF and LIMF.
Gene_id	Gene_name	Log2FoldChange	P-value	FDR	UP/DOWN regulate
ENSSSCG00000040321	LOC100516587	5.2073	3.22e-05	0.0066544	UP
ENSSSCG00000041125		5.15704	2.47e-05	0.00567704	UP
ENSSSCG00000013340	MUC15	3.70142	1.05e-05	0.00309107	UP
ENSSSCG00000051524		3.6897	4.46e-09	8.06e-06	UP
ENSSSCG00000042004		3.65361	5.73e-08	4.9e-05	UP
ENSSSCG00000037225	RPRM	3.43414	1.54e-06	0.000673781	UP
ENSSSCG00000006245	SDR16C5	3.29616	5.76e-08	4.9e-05	UP
ENSSSCG00000040464	LEP	3.1654	4.35e-07	0.000233084	UP
ENSSSCG00000005257	TRPM3	3.16085	1.1e-05	0.00318684	UP
ENSSSCG00000005465	SUSD1	3.13934	1.12e-08	1.48e-05	UP
ENSSSCG00000033029		2.93806	2.54e-07	0.000159668	UP
ENSSSCG00000003894	CYP4B1	2.79483	4.55e-05	0.00823096	UP
ENSSSCG00000051574		2.47695	2.15e-07	0.000147952	UP
ENSSSCG00000000703		2.40006	4.42e-05	0.00823096	UP
ENSSSCG00000038607	GADL1	2.31339	4.26e-05	0.00823096	UP
ENSSSCG00000039271	ST8SIA2	2.23744	2.14e-05	0.00517184	UP
ENSSSCG00000045645		2.11091	2.6e-05	0.00572809	UP
ENSSSCG00000006729	TENT5C	2.07901	1.24e-09	2.86e-06	UP
ENSSSCG00000016448	KCNH2	2.06856	4.52e-05	0.00823096	UP
ENSSSCG00000009842	CCDC60	1.91163	1.66e-05	0.00414854	UP
ENSSSCG00000041187		1.89517	7.34e-06	0.00229244	UP
ENSSSCG00000016200	PRKAG3	1.87501	3.92e-06	0.00149225	UP
ENSSSCG00000033919	DCLK1	1.83274	3.45e-05	0.00702725	UP
ENSSSCG00000031905	KCNS3	1.80409	1.23e-05	0.00343447	UP
ENSSSCG00000000887		1.70871	1.23e-05	0.00343447	UP
ENSSSCG00000037808		1.5732	5.15e-07	0.000265981	UP
ENSSSCG00000006281	METTL11B	1.55214	1.96e-07	0.000141722	UP
ENSSSCG00000032996	SLC7A5	1.52495	4.35e-08	4.5e-05	UP
ENSSSCG00000017951	ATP1B2	1.50345	3.59e-05	0.00722227	UP
ENSSSCG00000023084	ATP2B2	1.39962	2.92e-05	0.00620955	UP
ENSSSCG00000008574	KIF3C	1.21463	5.93e-06	0.00190648	UP
ENSSSCG00000038646	ENAH	-1.33972	7e-08	5.63e-05	DOWN
ENSSSCG00000013734	HOOK2	-1.36365	2.4e-05	0.00559802	DOWN
ENSSSCG00000030260	PFN2	-1.52272	8.55e-08	6.51e-05	DOWN
ENSSSCG00000014362	HBEGF	-1.54112	5.12e-05	0.0089328	DOWN
ENSSSCG00000031728	ABRA	-1.5525	1.13e-08	1.48e-05	DOWN
ENSSSCG00000000006	PPARA	-1.591	1.49e-06	0.000673781	DOWN
ENSSSCG00000036755	TENT5B	-1.61349	1.97e-06	0.0008124	DOWN
ENSSSCG00000016605	LMOD2	-1.66736	8.22e-07	0.0003838	DOWN
ENSSSCG00000005981	FBXO32	-1.74508	5.3e-06	0.00178189	DOWN
ENSSSCG00000037039	PPP1R27	-1.77349	2.9e-05	0.00620955	DOWN
ENSSSCG00000017488	CSF3	-1.78204	5e-05	0.00882705	DOWN
ENSSSCG00000034763	IRS2	-1.78695	6.18e-07	0.00029815	DOWN
ENSSSCG00000031503	PRRX1	-1.79082	3.84e-07	0.000218887	DOWN
ENSSSCG00000023298	SRXN1	-1.81011	2.61e-05	0.00572809	DOWN
ENSSSCG00000000645	GABARAPL1	-1.82717	3.93e-07	0.000218887	DOWN
ENSSSCG00000006290	SLC19A2	-1.86753	1.38e-05	0.00377766	DOWN
ENSSSCG00000038594		-1.88013	1.66e-06	0.000704461	DOWN
ENSSSCG00000016983	STC2	-1.91602	5.76e-05	0.00980949	DOWN
ENSSSCG00000024109	BDH1	-1.92965	4.92e-05	0.00878115	DOWN
ENSSSCG00000000383	RNF41	-1.9495	5.43e-07	0.000270714	DOWN
ENSSSCG00000012202	GK	-1.98564	1.66e-05	0.00414854	DOWN
ENSSSCG00000026427	RORC	-1.99045	4.43e-05	0.00823096	DOWN
ENSSSCG00000013433	ADAMTSL5	-1.99092	5.73e-08	4.9e-05	DOWN
ENSSSCG00000013566	INSR	-2.00091	2.17e-08	2.42e-05	DOWN
ENSSSCG00000033979	KLHL34	-2.02569	4.89e-06	0.00168541	DOWN
ENSSSCG00000005631	FAM102A	-2.22691	3.39e-06	0.00132642	DOWN
ENSSSCG00000004357	SIM1	-2.25177	4.12e-05	0.00817483	DOWN
ENSSSCG00000049085		-2.32334	3.01e-05	0.00630748	DOWN
ENSSSCG00000038006	SLC25A33	-2.38183	4.41e-05	0.00823096	DOWN
ENSSSCG00000036207	GPRC6A	-2.41563	4.46e-05	0.00823096	DOWN
ENSSSCG00000035760	RFLNA	-2.41664	2.29e-05	0.00542857	DOWN
ENSSSCG00000011600	SLC6A6	-2.44752	4.18e-06	0.001551	DOWN
ENSSSCG00000013374	KCNC1	-2.49106	4.61e-06	0.00166237	DOWN
ENSSSCG00000015445	NRCAM	-2.56666	1.42e-05	0.00379127	DOWN
ENSSSCG00000016432	PRKAG2	-2.57251	1.56e-05	0.00403021	DOWN
ENSSSCG00000010522	ANKRD2	-2.57986	5.11e-12	3.43e-08	DOWN
ENSSSCG00000007866	TMC7	-2.60908	3.81e-07	0.000218887	DOWN
ENSSSCG00000027903	CYP4F2	-2.70245	2.29e-07	0.000150317	DOWN
ENSSSCG00000006702	FMO5	-2.71187	5.62e-05	0.00967802	DOWN
ENSSSCG00000041387		-2.71259	1.38e-09	2.86e-06	DOWN
ENSSSCG00000016792	RETREG1	-2.72111	3.9e-10	1.41e-06	DOWN
ENSSSCG00000001836	RLBP1	-2.77241	5.18e-09	8.33e-06	DOWN
ENSSSCG00000034015	XIRP1	-2.80596	1.68e-08	2.03e-05	DOWN
ENSSSCG00000017232	SLC9A3R1	-2.91302	2.64e-06	0.00106145	DOWN
ENSSSCG00000001835	ABHD2	-3.06523	1.29e-09	2.86e-06	DOWN
ENSSSCG00000013119	STX3	-3.08945	5.46e-06	0.00179492	DOWN
ENSSSCG00000004511		-3.13813	4.71e-06	0.00166237	DOWN
ENSSSCG00000009751	FZD10	-3.27398	1.81e-05	0.00444879	DOWN
ENSSSCG00000004233	SMPDL3A	-3.5292	7.12e-12	3.43e-08	DOWN
ENSSSCG00000040636	KRT80	-4.0002	2.07e-15	3e-11	DOWN
ENSSSCG00000028104	HOXC11	-4.3373	2.6e-05	0.00572809	DOWN
ENSSSCG00000000184	DDN	-4.60566	7.45e-06	0.00229244	DOWN
ENSSSCG00000045866		-5.55365	8.41e-06	0.00253534	DOWN
ENSSSCG00000042093		-7.09498	1.5e-05	0.00394812	DOWN
