# Supplementary material for: Identification of candidate genes that specifically regulate subcutaneous and intramuscular fat deposition using transcriptomic and proteomic profiles in Dingyuan pigs
Source: Sci Rep. 2022 Feb 18;12:2844. doi: 10.1038/s41598-022-06868-3 (PMC8857214; doi:10.1038/s41598-022-06868-3)
Supplement: Supplementary file 6 — Supplementary Table S5. [file 41598_2022_6868_MOESM6_ESM.xlsx]

## Sheet: Table S5a
Table S5a. The 120 significantly GO terms of DEGs.
Term	ID	Input number	Background number	P-Value	Input	Hyperlink
catalytic activity	GO:0003824	9	1787	0.0495035	ENSSSCG00000000383|ENSSSCG00000006245|ENSSSCG00000006281|ENSSSCG00000013433|ENSSSCG00000005981|ENSSSCG00000009751|ENSSSCG00000004233|ENSSSCG00000017232|ENSSSCG00000006702	http://amigo.geneontology.org/amigo/term/GO:0003824
catalytic activity, acting on a protein	GO:0140096	6	746	0.0154844	ENSSSCG00000000383|ENSSSCG00000006281|ENSSSCG00000013433|ENSSSCG00000005981|ENSSSCG00000009751|ENSSSCG00000017232	http://amigo.geneontology.org/amigo/term/GO:0140096
transferase activity	GO:0016740	5	730	0.048373	ENSSSCG00000009751|ENSSSCG00000006281|ENSSSCG00000000383|ENSSSCG00000017232|ENSSSCG00000005981	http://amigo.geneontology.org/amigo/term/GO:0016740
cell population proliferation	GO:0008283	4	380	0.0202016	ENSSSCG00000017488|ENSSSCG00000017232|ENSSSCG00000014362|ENSSSCG00000006245	http://amigo.geneontology.org/amigo/term/GO:0008283
growth factor receptor binding	GO:0070851	3	34	0.000137384	ENSSSCG00000017488|ENSSSCG00000017232|ENSSSCG00000014362	http://amigo.geneontology.org/amigo/term/GO:0070851
actin cytoskeleton organization	GO:0030036	3	107	0.00332508	ENSSSCG00000009751|ENSSSCG00000017232|ENSSSCG00000016605	http://amigo.geneontology.org/amigo/term/GO:0030036
actin filament-based process	GO:0030029	3	121	0.00465389	ENSSSCG00000009751|ENSSSCG00000017232|ENSSSCG00000016605	http://amigo.geneontology.org/amigo/term/GO:0030029
cytoskeleton organization	GO:0007010	3	208	0.0196813	ENSSSCG00000009751|ENSSSCG00000017232|ENSSSCG00000016605	http://amigo.geneontology.org/amigo/term/GO:0007010
cellular lipid metabolic process	GO:0044255	3	216	0.0216915	ENSSSCG00000004233|ENSSSCG00000006245|ENSSSCG00000016200	http://amigo.geneontology.org/amigo/term/GO:0044255
lipid metabolic process	GO:0006629	3	283	0.0427969	ENSSSCG00000004233|ENSSSCG00000006245|ENSSSCG00000016200	http://amigo.geneontology.org/amigo/term/GO:0006629
sulfur compound transport	GO:0072348	2	9	0.000393623	ENSSSCG00000006290|ENSSSCG00000017232	http://amigo.geneontology.org/amigo/term/GO:0072348
growth factor activity	GO:0008083	2	48	0.00819734	ENSSSCG00000017488|ENSSSCG00000014362	http://amigo.geneontology.org/amigo/term/GO:0008083
regulation of actin cytoskeleton organization	GO:0032956	2	52	0.00951031	ENSSSCG00000009751|ENSSSCG00000016605	http://amigo.geneontology.org/amigo/term/GO:0032956
regulation of actin filament-based process	GO:0032970	2	59	0.0120169	ENSSSCG00000009751|ENSSSCG00000016605	http://amigo.geneontology.org/amigo/term/GO:0032970
regulation of cytoskeleton organization	GO:0051493	2	78	0.0200868	ENSSSCG00000009751|ENSSSCG00000016605	http://amigo.geneontology.org/amigo/term/GO:0051493
regulation of cellular component size	GO:0032535	2	83	0.0225001	ENSSSCG00000017232|ENSSSCG00000016605	http://amigo.geneontology.org/amigo/term/GO:0032535
regulation of system process	GO:0044057	2	87	0.0245129	ENSSSCG00000017232|ENSSSCG00000005981	http://amigo.geneontology.org/amigo/term/GO:0044057
ubiquitin-protein transferase activity	GO:0004842	2	99	0.0309717	ENSSSCG00000000383|ENSSSCG00000005981	http://amigo.geneontology.org/amigo/term/GO:0004842
transmembrane receptor protein tyrosine kinase signaling pathway	GO:0007169	2	106	0.0350172	ENSSSCG00000017232|ENSSSCG00000014362	http://amigo.geneontology.org/amigo/term/GO:0007169
ubiquitin-like protein transferase activity	GO:0019787	2	106	0.0350172	ENSSSCG00000000383|ENSSSCG00000005981	http://amigo.geneontology.org/amigo/term/GO:0019787
regulation of anatomical structure size	GO:0090066	2	109	0.0368108	ENSSSCG00000017232|ENSSSCG00000016605	http://amigo.geneontology.org/amigo/term/GO:0090066
chloride channel regulator activity	GO:0017081	1	5	0.0162736	ENSSSCG00000017232	http://amigo.geneontology.org/amigo/term/GO:0017081
anion homeostasis	GO:0055081	1	5	0.0162736	ENSSSCG00000017232	http://amigo.geneontology.org/amigo/term/GO:0055081
regulation of platelet-derived growth factor receptor signaling pathway	GO:0010640	1	5	0.0162736	ENSSSCG00000017232	http://amigo.geneontology.org/amigo/term/GO:0010640
sphingomyelin phosphodiesterase activity	GO:0004767	1	5	0.0162736	ENSSSCG00000004233	http://amigo.geneontology.org/amigo/term/GO:0004767
adenylate cyclase-activating dopamine receptor signaling pathway	GO:0007191	1	5	0.0162736	ENSSSCG00000017232	http://amigo.geneontology.org/amigo/term/GO:0007191
inner ear receptor cell development	GO:0060119	1	5	0.0162736	ENSSSCG00000017232	http://amigo.geneontology.org/amigo/term/GO:0060119
brush border membrane	GO:0031526	1	5	0.0162736	ENSSSCG00000017232	http://amigo.geneontology.org/amigo/term/GO:0031526
excretion	GO:0007588	1	6	0.0189606	ENSSSCG00000017232	http://amigo.geneontology.org/amigo/term/GO:0007588
Wnt-activated receptor activity	GO:0042813	1	6	0.0189606	ENSSSCG00000009751	http://amigo.geneontology.org/amigo/term/GO:0042813
myofilament	GO:0036379	1	6	0.0189606	ENSSSCG00000016605	http://amigo.geneontology.org/amigo/term/GO:0036379
negative regulation of GTPase activity	GO:0034260	1	6	0.0189606	ENSSSCG00000009751	http://amigo.geneontology.org/amigo/term/GO:0034260
striated muscle thin filament	GO:0005865	1	6	0.0189606	ENSSSCG00000016605	http://amigo.geneontology.org/amigo/term/GO:0005865
tropomyosin binding	GO:0005523	1	6	0.0189606	ENSSSCG00000016605	http://amigo.geneontology.org/amigo/term/GO:0005523
vitamin transmembrane transport	GO:0035461	1	6	0.0189606	ENSSSCG00000006290	http://amigo.geneontology.org/amigo/term/GO:0035461
sphingomyelin metabolic process	GO:0006684	1	6	0.0189606	ENSSSCG00000004233	http://amigo.geneontology.org/amigo/term/GO:0006684
cation:cation antiporter activity	GO:0015491	1	7	0.0216405	ENSSSCG00000017232	http://amigo.geneontology.org/amigo/term/GO:0015491
solute:cation antiporter activity	GO:0015298	1	7	0.0216405	ENSSSCG00000017232	http://amigo.geneontology.org/amigo/term/GO:0015298
retinol metabolic process	GO:0042572	1	7	0.0216405	ENSSSCG00000006245	http://amigo.geneontology.org/amigo/term/GO:0042572
azole transport	GO:0045117	1	7	0.0216405	ENSSSCG00000006290	http://amigo.geneontology.org/amigo/term/GO:0045117
protein self-association	GO:0043621	1	7	0.0216405	ENSSSCG00000017232	http://amigo.geneontology.org/amigo/term/GO:0043621
phospholipase C-activating dopamine receptor signaling pathway	GO:0060158	1	7	0.0216405	ENSSSCG00000017232	http://amigo.geneontology.org/amigo/term/GO:0060158
modified amino acid transport	GO:0072337	1	7	0.0216405	ENSSSCG00000017232	http://amigo.geneontology.org/amigo/term/GO:0072337
epidermal growth factor receptor binding	GO:0005154	1	7	0.0216405	ENSSSCG00000014362	http://amigo.geneontology.org/amigo/term/GO:0005154
microvillus	GO:0005902	1	8	0.0243133	ENSSSCG00000017232	http://amigo.geneontology.org/amigo/term/GO:0005902
negative regulation of protein kinase B signaling	GO:0051898	1	8	0.0243133	ENSSSCG00000017232	http://amigo.geneontology.org/amigo/term/GO:0051898
membrane lipid catabolic process	GO:0046466	1	8	0.0243133	ENSSSCG00000004233	http://amigo.geneontology.org/amigo/term/GO:0046466
sphingolipid catabolic process	GO:0030149	1	8	0.0243133	ENSSSCG00000004233	http://amigo.geneontology.org/amigo/term/GO:0030149
inner ear auditory receptor cell differentiation	GO:0042491	1	8	0.0243133	ENSSSCG00000017232	http://amigo.geneontology.org/amigo/term/GO:0042491
keratinocyte proliferation	GO:0043616	1	9	0.0269789	ENSSSCG00000006245	http://amigo.geneontology.org/amigo/term/GO:0043616
SCF ubiquitin ligase complex	GO:0019005	1	9	0.0269789	ENSSSCG00000005981	http://amigo.geneontology.org/amigo/term/GO:0019005
regulation of muscle adaptation	GO:0043502	1	9	0.0269789	ENSSSCG00000005981	http://amigo.geneontology.org/amigo/term/GO:0043502
Wnt-protein binding	GO:0017147	1	9	0.0269789	ENSSSCG00000009751	http://amigo.geneontology.org/amigo/term/GO:0017147
hair cell differentiation	GO:0035315	1	9	0.0269789	ENSSSCG00000017232	http://amigo.geneontology.org/amigo/term/GO:0035315
cofactor transport	GO:0051181	1	9	0.0269789	ENSSSCG00000017232	http://amigo.geneontology.org/amigo/term/GO:0051181
dopamine receptor signaling pathway	GO:0007212	1	9	0.0269789	ENSSSCG00000017232	http://amigo.geneontology.org/amigo/term/GO:0007212
morphogenesis of a polarized epithelium	GO:0001738	1	9	0.0269789	ENSSSCG00000017232	http://amigo.geneontology.org/amigo/term/GO:0001738
regulation of sodium ion transmembrane transporter activity	GO:2000649	1	9	0.0269789	ENSSSCG00000017232	http://amigo.geneontology.org/amigo/term/GO:2000649
positive regulation of JUN kinase activity	GO:0043507	1	10	0.0296374	ENSSSCG00000009751	http://amigo.geneontology.org/amigo/term/GO:0043507
establishment or maintenance of epithelial cell apical/basal polarity	GO:0045197	1	10	0.0296374	ENSSSCG00000017232	http://amigo.geneontology.org/amigo/term/GO:0045197
non-canonical Wnt signaling pathway	GO:0035567	1	10	0.0296374	ENSSSCG00000009751	http://amigo.geneontology.org/amigo/term/GO:0035567
columnar/cuboidal epithelial cell development	GO:0002066	1	10	0.0296374	ENSSSCG00000017232	http://amigo.geneontology.org/amigo/term/GO:0002066
actin filament capping	GO:0051693	1	10	0.0296374	ENSSSCG00000016605	http://amigo.geneontology.org/amigo/term/GO:0051693
inner ear receptor cell differentiation	GO:0060113	1	11	0.0322889	ENSSSCG00000017232	http://amigo.geneontology.org/amigo/term/GO:0060113
vitamin transport	GO:0051180	1	11	0.0322889	ENSSSCG00000006290	http://amigo.geneontology.org/amigo/term/GO:0051180
sperm flagellum	GO:0036126	1	11	0.0322889	ENSSSCG00000017232	http://amigo.geneontology.org/amigo/term/GO:0036126
neuroepithelial cell differentiation	GO:0060563	1	11	0.0322889	ENSSSCG00000017232	http://amigo.geneontology.org/amigo/term/GO:0060563
negative regulation of ion transmembrane transporter activity	GO:0032413	1	11	0.0322889	ENSSSCG00000017232	http://amigo.geneontology.org/amigo/term/GO:0032413
brush border	GO:0005903	1	11	0.0322889	ENSSSCG00000017232	http://amigo.geneontology.org/amigo/term/GO:0005903
negative regulation of cation transmembrane transport	GO:1904063	1	11	0.0322889	ENSSSCG00000017232	http://amigo.geneontology.org/amigo/term/GO:1904063
9+2 motile cilium	GO:0097729	1	11	0.0322889	ENSSSCG00000017232	http://amigo.geneontology.org/amigo/term/GO:0097729
regulation of sodium ion transmembrane transport	GO:1902305	1	11	0.0322889	ENSSSCG00000017232	http://amigo.geneontology.org/amigo/term/GO:1902305
drug transmembrane transport	GO:0006855	1	11	0.0322889	ENSSSCG00000006290	http://amigo.geneontology.org/amigo/term/GO:0006855
cluster of actin-based cell projections	GO:0098862	1	11	0.0322889	ENSSSCG00000017232	http://amigo.geneontology.org/amigo/term/GO:0098862
PDZ domain binding	GO:0030165	1	11	0.0322889	ENSSSCG00000017232	http://amigo.geneontology.org/amigo/term/GO:0030165
negative regulation of ERK1 and ERK2 cascade	GO:0070373	1	11	0.0322889	ENSSSCG00000017232	http://amigo.geneontology.org/amigo/term/GO:0070373
platelet-derived growth factor receptor signaling pathway	GO:0048008	1	11	0.0322889	ENSSSCG00000017232	http://amigo.geneontology.org/amigo/term/GO:0048008
negative regulation of actin filament depolymerization	GO:0030835	1	12	0.0349333	ENSSSCG00000016605	http://amigo.geneontology.org/amigo/term/GO:0030835
mechanoreceptor differentiation	GO:0042490	1	12	0.0349333	ENSSSCG00000017232	http://amigo.geneontology.org/amigo/term/GO:0042490
retinoid metabolic process	GO:0001523	1	12	0.0349333	ENSSSCG00000006245	http://amigo.geneontology.org/amigo/term/GO:0001523
cellular response to dopamine	GO:1903351	1	12	0.0349333	ENSSSCG00000017232	http://amigo.geneontology.org/amigo/term/GO:1903351
establishment or maintenance of bipolar cell polarity	GO:0061245	1	12	0.0349333	ENSSSCG00000017232	http://amigo.geneontology.org/amigo/term/GO:0061245
phospholipid catabolic process	GO:0009395	1	12	0.0349333	ENSSSCG00000004233	http://amigo.geneontology.org/amigo/term/GO:0009395
negative regulation of actin filament polymerization	GO:0030837	1	12	0.0349333	ENSSSCG00000016605	http://amigo.geneontology.org/amigo/term/GO:0030837
diterpenoid metabolic process	GO:0016101	1	12	0.0349333	ENSSSCG00000006245	http://amigo.geneontology.org/amigo/term/GO:0016101
response to dopamine	GO:1903350	1	12	0.0349333	ENSSSCG00000017232	http://amigo.geneontology.org/amigo/term/GO:1903350
establishment or maintenance of apical/basal cell polarity	GO:0035088	1	12	0.0349333	ENSSSCG00000017232	http://amigo.geneontology.org/amigo/term/GO:0035088
cellular response to catecholamine stimulus	GO:0071870	1	13	0.0375706	ENSSSCG00000017232	http://amigo.geneontology.org/amigo/term/GO:0071870
ligase activity, forming carbon-nitrogen bonds	GO:0016879	1	13	0.0375706	ENSSSCG00000000383	http://amigo.geneontology.org/amigo/term/GO:0016879
positive regulation of intrinsic apoptotic signaling pathway	GO:2001244	1	13	0.0375706	ENSSSCG00000017232	http://amigo.geneontology.org/amigo/term/GO:2001244
cellular response to monoamine stimulus	GO:0071868	1	13	0.0375706	ENSSSCG00000017232	http://amigo.geneontology.org/amigo/term/GO:0071868
response to monoamine	GO:0071867	1	13	0.0375706	ENSSSCG00000017232	http://amigo.geneontology.org/amigo/term/GO:0071867
negative regulation of ion transmembrane transport	GO:0034766	1	13	0.0375706	ENSSSCG00000017232	http://amigo.geneontology.org/amigo/term/GO:0034766
response to catecholamine	GO:0071869	1	13	0.0375706	ENSSSCG00000017232	http://amigo.geneontology.org/amigo/term/GO:0071869
SAP kinase activity	GO:0016909	1	14	0.0402009	ENSSSCG00000009751	http://amigo.geneontology.org/amigo/term/GO:0016909
terpenoid metabolic process	GO:0006721	1	14	0.0402009	ENSSSCG00000006245	http://amigo.geneontology.org/amigo/term/GO:0006721
regulation of sodium ion transport	GO:0002028	1	14	0.0402009	ENSSSCG00000017232	http://amigo.geneontology.org/amigo/term/GO:0002028
regulation of JUN kinase activity	GO:0043506	1	14	0.0402009	ENSSSCG00000009751	http://amigo.geneontology.org/amigo/term/GO:0043506
negative regulation of transporter activity	GO:0032410	1	14	0.0402009	ENSSSCG00000017232	http://amigo.geneontology.org/amigo/term/GO:0032410
NADP binding	GO:0050661	1	14	0.0402009	ENSSSCG00000006702	http://amigo.geneontology.org/amigo/term/GO:0050661
cellular aldehyde metabolic process	GO:0006081	1	14	0.0402009	ENSSSCG00000006245	http://amigo.geneontology.org/amigo/term/GO:0006081
JUN phosphorylation	GO:0007258	1	14	0.0402009	ENSSSCG00000009751	http://amigo.geneontology.org/amigo/term/GO:0007258
JUN kinase activity	GO:0004705	1	14	0.0402009	ENSSSCG00000009751	http://amigo.geneontology.org/amigo/term/GO:0004705
epidermal growth factor receptor signaling pathway	GO:0007173	1	14	0.0402009	ENSSSCG00000014362	http://amigo.geneontology.org/amigo/term/GO:0007173
establishment of cell polarity	GO:0030010	1	15	0.0428242	ENSSSCG00000017232	http://amigo.geneontology.org/amigo/term/GO:0030010
negative regulation of protein polymerization	GO:0032272	1	15	0.0428242	ENSSSCG00000016605	http://amigo.geneontology.org/amigo/term/GO:0032272
signal transduction involved in cellular response to ammonium ion	GO:1903831	1	15	0.0428242	ENSSSCG00000017232	http://amigo.geneontology.org/amigo/term/GO:1903831
negative regulation of protein depolymerization	GO:1901880	1	16	0.0454405	ENSSSCG00000016605	http://amigo.geneontology.org/amigo/term/GO:1901880
actin filament depolymerization	GO:0030042	1	16	0.0454405	ENSSSCG00000016605	http://amigo.geneontology.org/amigo/term/GO:0030042
antiporter activity	GO:0015297	1	16	0.0454405	ENSSSCG00000017232	http://amigo.geneontology.org/amigo/term/GO:0015297
regulation of actin filament depolymerization	GO:0030834	1	16	0.0454405	ENSSSCG00000016605	http://amigo.geneontology.org/amigo/term/GO:0030834
acid secretion	GO:0046717	1	16	0.0454405	ENSSSCG00000017232	http://amigo.geneontology.org/amigo/term/GO:0046717
ERBB signaling pathway	GO:0038127	1	16	0.0454405	ENSSSCG00000014362	http://amigo.geneontology.org/amigo/term/GO:0038127
myofibril assembly	GO:0030239	1	17	0.0480498	ENSSSCG00000016605	http://amigo.geneontology.org/amigo/term/GO:0030239
negative regulation of ion transport	GO:0043271	1	17	0.0480498	ENSSSCG00000017232	http://amigo.geneontology.org/amigo/term/GO:0043271
regulation of phosphatidylinositol 3-kinase signaling	GO:0014066	1	17	0.0480498	ENSSSCG00000017232	http://amigo.geneontology.org/amigo/term/GO:0014066
primary alcohol metabolic process	GO:0034308	1	17	0.0480498	ENSSSCG00000006245	http://amigo.geneontology.org/amigo/term/GO:0034308
renal system process	GO:0003014	1	17	0.0480498	ENSSSCG00000017232	http://amigo.geneontology.org/amigo/term/GO:0003014
chloride channel activity	GO:0005254	1	17	0.0480498	ENSSSCG00000017232	http://amigo.geneontology.org/amigo/term/GO:0005254
negative regulation of transmembrane transport	GO:0034763	1	17	0.0480498	ENSSSCG00000017232	http://amigo.geneontology.org/amigo/term/GO:0034763

## Sheet: Table S5b
Table S6b. Enrichment of KEGG signaling pathway.
Term	ID	Input number	Background number	P-Value	Input	Hyperlink
Circadian rhythm	ssc04710	3	26	6.55932e-05	0.0546392	ENSSSCG00000016200|ENSSSCG00000016432|ENSSSCG00000026427	http://www.genome.jp/kegg-bin/show_pathway?ssc04710/ssc:100515868%09red/ssc:100622477%09red/ssc:397149%09red
FoxO signaling pathway	ssc04068	4	116	0.000311542	0.081972	ENSSSCG00000000645|ENSSSCG00000005981|ENSSSCG00000016432|ENSSSCG00000016200	http://www.genome.jp/kegg-bin/show_pathway?ssc04068/ssc:100515868%09red/ssc:733657%09red/ssc:100462751%09red/ssc:397149%09red
Adipocytokine signaling pathway	ssc04920	3	62	0.000732519	0.122038	ENSSSCG00000000006|ENSSSCG00000016432|ENSSSCG00000016200	http://www.genome.jp/kegg-bin/show_pathway?ssc04920/ssc:100515868%09red/ssc:397239%09red/ssc:397149%09red
Glucagon signaling pathway	ssc04922	3	87	0.00187943	0.260927	ENSSSCG00000000006|ENSSSCG00000016432|ENSSSCG00000016200	http://www.genome.jp/kegg-bin/show_pathway?ssc04922/ssc:100515868%09red/ssc:397239%09red/ssc:397149%09red
Insulin resistance	ssc04931	3	96	0.00246707	0.286217	ENSSSCG00000000006|ENSSSCG00000016432|ENSSSCG00000016200	http://www.genome.jp/kegg-bin/show_pathway?ssc04931/ssc:100515868%09red/ssc:397239%09red/ssc:397149%09red
SNARE interactions in vesicular transport	ssc04130	2	33	0.00408559	0.286217	ENSSSCG00000013119|ENSSSCG00000000703	http://www.genome.jp/kegg-bin/show_pathway?ssc04130/ssc:100520886%09red/ssc:100519841%09red
Apelin signaling pathway	ssc04371	3	117	0.00424623	0.286217	ENSSSCG00000000645|ENSSSCG00000016432|ENSSSCG00000016200	http://www.genome.jp/kegg-bin/show_pathway?ssc04371/ssc:100515868%09red/ssc:100462751%09red/ssc:397149%09red
Non-alcoholic fatty liver disease (NAFLD)	ssc04932	3	133	0.00601617	0.286217	ENSSSCG00000000006|ENSSSCG00000016432|ENSSSCG00000016200	http://www.genome.jp/kegg-bin/show_pathway?ssc04932/ssc:100515868%09red/ssc:397239%09red/ssc:397149%09red
Tight junction	ssc04530	3	143	0.00731607	0.286217	ENSSSCG00000017232|ENSSSCG00000016432|ENSSSCG00000016200	http://www.genome.jp/kegg-bin/show_pathway?ssc04530/ssc:100515868%09red/ssc:100233201%09red/ssc:397149%09red
Longevity regulating pathway - multiple species	ssc04213	2	53	0.00985227	0.286217	ENSSSCG00000016432|ENSSSCG00000016200	http://www.genome.jp/kegg-bin/show_pathway?ssc04213/ssc:100515868%09red/ssc:397149%09red
PPAR signaling pathway	ssc03320	2	65	0.0143703	0.286217	ENSSSCG00000012202|ENSSSCG00000000006	http://www.genome.jp/kegg-bin/show_pathway?ssc03320/ssc:100233182%09red/ssc:397239%09red
Hypertrophic cardiomyopathy (HCM)	ssc05410	2	73	0.0177909	0.286217	ENSSSCG00000016432|ENSSSCG00000016200	http://www.genome.jp/kegg-bin/show_pathway?ssc05410/ssc:100515868%09red/ssc:397149%09red
Longevity regulating pathway	ssc04211	2	77	0.0196181	0.286217	ENSSSCG00000016432|ENSSSCG00000016200	http://www.genome.jp/kegg-bin/show_pathway?ssc04211/ssc:100515868%09red/ssc:397149%09red
Parathyroid hormone synthesis, secretion and action	ssc04928	2	89	0.0255461	0.286217	ENSSSCG00000017232|ENSSSCG00000014362	http://www.genome.jp/kegg-bin/show_pathway?ssc04928/ssc:100233201%09red/ssc:397564%09red
Synthesis and degradation of ketone bodies	ssc00072	1	10	0.0296374	0.286217	ENSSSCG00000024109	http://www.genome.jp/kegg-bin/show_pathway?ssc00072/ssc:100511473%09red
AMPK signaling pathway	ssc04152	2	105	0.0344272	0.286217	ENSSSCG00000016432|ENSSSCG00000016200	http://www.genome.jp/kegg-bin/show_pathway?ssc04152/ssc:100515868%09red/ssc:397149%09red
Insulin signaling pathway	ssc04910	2	120	0.0436816	0.290925	ENSSSCG00000016432|ENSSSCG00000016200	http://www.genome.jp/kegg-bin/show_pathway?ssc04910/ssc:100515868%09red/ssc:397149%09red
Oxytocin signaling pathway	ssc04921	2	124	0.0462903	0.290925	ENSSSCG00000016432|ENSSSCG00000016200	http://www.genome.jp/kegg-bin/show_pathway?ssc04921/ssc:100515868%09red/ssc:397149%09red
