# Supplementary material for: Identification of candidate genes that specifically regulate subcutaneous and intramuscular fat deposition using transcriptomic and proteomic profiles in Dingyuan pigs
Source: Sci Rep. 2022 Feb 18;12:2844. doi: 10.1038/s41598-022-06868-3 (PMC8857214; doi:10.1038/s41598-022-06868-3)
Supplement: Supplementary file 8 — Supplementary Table S7. [file 41598_2022_6868_MOESM8_ESM.xlsx]

## Sheet: Table S7a
Table S7. 12 DAPs between HIMF and LIMF.
Accession	Description	Genename	HIMF1	HIMF2	HIMF3	LIMF1	LIMF2	LIMF3	Group_HIMF.average	Group_LIMF.average	Group_HIMF.vs.Group_LIMF.FC	pvalue
ENSSSCP00000008202.4	pep chromosome:Sscrofa11.1:3:9187812:9198456:-1 gene:ENSSSCG00000007680.4 transcript:ENSSSCT00000008421.4 gene_biotype:protein_coding transcript_biotype:protein_coding gene_symbol:MYL10 description:myosin light chain 10 [Source:NCBI gene;Acc:100519360]	MYL10	89	92.8	85.5	103	123.7	106	89.1	110.9	0.803427	0.0326233
ENSSSCP00000011180.4	pep chromosome:Sscrofa11.1:14:106744140:106794777:-1 gene:ENSSSCG00000010493.4 transcript:ENSSSCT00000011481.4 gene_biotype:protein_coding transcript_biotype:protein_coding gene_symbol:PDLIM1 description:PDZ and LIM domain 1 [Source:NCBI gene;Acc:100155592]	PDLIM1	88.8	84.7	84.2	124.1	100.2	118.1	85.9	114.133	0.752629	0.0182356
ENSSSCP00000017589.2	pep chromosome:Sscrofa11.1:18:23803661:23812481:-1 gene:ENSSSCG00000016605.4 transcript:ENSSSCT00000018078.4 gene_biotype:protein_coding transcript_biotype:protein_coding gene_symbol:LMOD2 description:leiomodin 2 [Source:NCBI gene;Acc:100525195]	LMOD2	83.2	84.8	72.8	119.2	109	130.9	80.2667	119.7	0.670565	0.00585722
ENSSSCP00000042542.1	pep chromosome:Sscrofa11.1:7:97174670:97195597:1 gene:ENSSSCG00000002351.4 transcript:ENSSSCT00000056698.2 gene_biotype:protein_coding transcript_biotype:protein_coding description:prostaglandin reductase 2 [Source:NCBI gene;Acc:100156930]	PTGR2	95.3	84.7	85.5	109.8	99.7	125.1	88.5	111.533	0.793485	0.0472268
ENSSSCP00000070825.1	pep chromosome:Sscrofa11.1:13:1817404:1985803:-1 gene:ENSSSCG00000037430.2 transcript:ENSSSCT00000070934.1 gene_biotype:protein_coding transcript_biotype:protein_coding gene_symbol:COL6A6 description:collagen type VI alpha 6 chain [Source:NCBI gene;Acc:100516642]	COL6A6	109.8	102.4	117.4	84.8	100.2	85.3	109.867	90.1	1.21939	0.0411163
ENSSSCP00000006627.3	pep chromosome:Sscrofa11.1:4:68487109:68530889:-1 gene:ENSSSCG00000006216.5 transcript:ENSSSCT00000006812.5 gene_biotype:protein_coding transcript_biotype:protein_coding gene_symbol:TRIM55 description:tripartite motif containing 55 [Source:NCBI gene;Acc:100152010]	TRIM55	89.5	85	93.3	110.2	101.6	120.4	89.2667	110.733	0.806141	0.0224734
ENSSSCP00000043711.1	pep chromosome:Sscrofa11.1:16:71980475:71989026:-1 gene:ENSSSCG00000036438.2 transcript:ENSSSCT00000046829.2 gene_biotype:protein_coding transcript_biotype:protein_coding gene_symbol:GPX3 description:glutathione peroxidase 3 [Source:NCBI gene;Acc:396598]	GPX3	106.7	119.2	107.6	90.5	83	93.1	111.167	88.8667	1.25094	0.0114446
ENSSSCP00000018299.1	pep chromosome:Sscrofa11.1:12:13463058:13481645:1 gene:ENSSSCG00000017271.3 transcript:ENSSSCT00000018801.3 gene_biotype:protein_coding transcript_biotype:protein_coding gene_symbol:CACNG1 description:calcium voltage-gated channel auxiliary subunit gamma 1 [Source:NCBI gene;Acc:733677]	CACNG1	85.1	72.9	92.7	111.2	122.9	115.3	83.5667	116.467	0.717516	0.00802011
ENSSSCP00000041695.1	pep chromosome:Sscrofa11.1:12:3795888:3799670:-1 gene:ENSSSCG00000031600.2 transcript:ENSSSCT00000042330.2 gene_biotype:protein_coding transcript_biotype:protein_coding description:synaptogyrin 2 [Source:NCBI gene;Acc:110255959]	SYNGR2	92.3	90.7	88.9	113.8	108.5	105.7	90.6333	109.333	0.828963	0.00189583
ENSSSCP00000023552.1	pep chromosome:Sscrofa11.1:1:187307660:187336523:1 gene:ENSSSCG00000022299.3 transcript:ENSSSCT00000030515.3 gene_biotype:protein_coding transcript_biotype:protein_coding gene_symbol:ACTR10 description:actin related protein 10 [Source:NCBI gene;Acc:100620619]	ACTR10	108	104.7	114.7	85.2	89	98.3	109.133	90.8333	1.20147	0.0199214
ENSSSCP00000012725.4	pep chromosome:Sscrofa11.1:13:151724049:151837169:-1 gene:ENSSSCG00000011943.4 transcript:ENSSSCT00000013069.4 gene_biotype:protein_coding transcript_biotype:protein_coding gene_symbol:BBX description:BBX high mobility group box domain containing [Source:NCBI gene;Acc:100621192]	BBX	83.5	92.4	83.8	113.5	126.7	100.1	86.5667	113.433	0.76315	0.0307712
ENSSSCP00000064880.1	pep chromosome:Sscrofa11.1:7:22501130:22503094:-1 gene:ENSSSCG00000001252.5 transcript:ENSSSCT00000035963.3 gene_biotype:protein_coding transcript_biotype:protein_coding gene_symbol:UBD description:ubiquitin D [Source:NCBI gene;Acc:100294688]	UBD	170.6	117.3	135	68.3	58.2	50.6	140.967	59.0333	2.38792	0.00765884

## Sheet: Table S7b
Table S7b.The GO terms of DAPs.
GO_ID	class	term
GO:0032502	biological_process	developmental process
GO:0032501	biological_process	multicellular organismal process
GO:0009987	biological_process	cellular process
GO:0065007	biological_process	biological regulation
GO:0008152	biological_process	metabolic process
GO:0050896	biological_process	response to stimulus
GO:0051179	biological_process	localization
GO:0002376	biological_process	immune system process
GO:0040011	biological_process	locomotion
GO:0098754	biological_process	detoxification
GO:0044419	biological_process	interspecies interaction between organisms
GO:0110165	cellular_component	cellular anatomical entity
GO:0005622	cellular_component	intracellular
GO:0032991	cellular_component	protein-containing complex
GO:0005622	cellular_component	intracellular
GO:0005488	molecular_function	binding
GO:0003824	molecular_function	catalytic activity
GO:0005215	molecular_function	transporter activity
GO:0098772	molecular_function	molecular function regulator
GO:0016209	molecular_function	antioxidant activity

## Sheet: Table S7c
Table S7c. Signal pathways involved in 12 DAPs
ko-ID	description
ko04921	Oxytocin signaling pathway
ko05412	Arrhythmogenic right ventricular cardiomyopathy
ko04261	Adrenergic signaling in cardiomyocytes
ko04670	Leukocyte transendothelial migration
ko05132	Salmonella infection
ko05165	Human papillomavirus infection
ko04510	Focal adhesion
ko05414	Dilated cardiomyopathy
ko05410	Hypertrophic cardiomyopathy
ko04151	PI3K-Akt signaling pathway
ko04810	Regulation of actin cytoskeleton
ko01100	Metabolic pathways
ko05016	Huntington disease
ko05014	Amyotrophic lateral sclerosis
