# Supplementary material for: Identification of candidate genes that specifically regulate subcutaneous and intramuscular fat deposition using transcriptomic and proteomic profiles in Dingyuan pigs
Source: Sci Rep. 2022 Feb 18;12:2844. doi: 10.1038/s41598-022-06868-3 (PMC8857214; doi:10.1038/s41598-022-06868-3)
Supplement: Supplementary file 9 — Supplementary Table S8. [file 41598_2022_6868_MOESM9_ESM.xlsx]

## Sheet: Sheet1
Table S8. Specific primers for qPCR
Gene name	Primer sequence
ALDH1L1-F	CCTGATGATGCTGTCCTG
ALDH1L1-R	GGAGACCTTCTTCACATTGC
FASN-F	AGCCTAACTCCTCGCTGCAAT
FASN-R	TCCTTGGAACCGTCTGTGTTC
LPL-F	ACCGTTGCAACAACTTGGGCTATG
LPL-R	ACTTTGTAGGGCATCTGAGCACGA
IGFBP5-F	CAACTGTGACCGCAAGGGATT
IGFBP5-R	CGAAGCTGTGGCACTGGAAG
ACAT1-F	GTGGGAAGTAAATGAAGCCT
ACAT1-R	ATGAGCCAAGTGAACGAC
INSR-F	GTGTTGTGATTGGAAGCATTTAT
INSR-R	CATCGCTGGCACTGAGGTA
RETREG1-F	GCCTTTTCCACTTGCTGCGT
RETREG1-R	ATTCTGCGATACAGTGGC
FZD10-F	TGTTACCTCATCATCGGCAC
FZD10-R	CACCCGTTTTCATCACCCTT
PPARA-F	TTTGTGGCTGCTATCATTTGGT
PPARA-R	CCTCCTGCATTCTCTCAATGTG
PRKAG3-F	GTTCCTGCACATCTTTGGCAC
PRKAG3-R	CAGTTTCGTTGACCACAGGC
β-actin-pig-F	GGACTTCGAGCAGGAGATGG
β-actin-pig-R	AGGAAGGAGGGCTGGAAGAG
